# Supplementary material for: The impact of spaced learning within physics lessons in secondary schools
Source: PLoS One. 2025 Apr 16;20(4):e0321552. doi: 10.1371/journal.pone.0321552 (PMC12002483; doi:10.1371/journal.pone.0321552)
Supplement: S2 File — (CSV) [file pone.0321552.s002.csv]

	Unique_StudentID	Complete_case	Q1_Pre	Q3_Pre	Q4_Pre	Q5_Pre	Q6_Pre	Q7_Pre	Q8_Pre	Q9_Pre	Q10_Pre	Q11_Pre	Q12_Pre	Q13_Pre	Q1_Test_1	Q3_Test_1	Q4_Test_1	Q5_Test_1	Q6_Test_1	Q7_Test_1	Q8_Test_1	Q9_Test_1	Q10_Test_1	Q11_Test_1	Q12_Test_1	Q13_Test_1	Q1_Test_2	Q3_Test_2	Q4_Test_2	Q5_Test_2	Q6_Test_2	Q7_Test_2	Q8_Test_2	Q9_Test_2	Q10_Test_2	Q11_Test_2	Q12_Test_2	Q13_Test_2	SchYear	GCSECourse	Group	School_name	Tot_Pre_updated	Tot_Test1_updated	Tot_Test2_updated
1	Ctrl_CoA01A	1	3	3	3	0	1	0	0	0	0	NA	NA	NA	NA	NA	NA	NA	NA	NA	NA	NA	NA	NA	NA	NA	2	3	1	0	1	0	1	0	0	NA	NA	NA	10	CS	Ctrl	CoA	10	0	8
2	Ctrl_CoA01B	1	0	2	1	0	0	0	2	0	0	NA	NA	NA	NA	NA	NA	NA	NA	NA	NA	NA	NA	NA	NA	NA	1	3	1	0	0	2	2	0	0	NA	NA	NA	10	CS	Ctrl	CoA	5	0	9
3	Ctrl_CoA02A	1	3	2	2	0	0	0	0	0	0	NA	NA	NA	NA	NA	NA	NA	NA	NA	NA	NA	NA	NA	NA	NA	2	1	1	0	1	0	0	0	0	NA	NA	NA	10	CS	Ctrl	CoA	7	0	5
4	Ctrl_CoA02B	0	NA	NA	NA	NA	NA	NA	NA	NA	NA	NA	NA	NA	NA	NA	NA	NA	NA	NA	NA	NA	NA	NA	NA	NA	3	2	3	0	0	0	0	1	1	NA	NA	NA	10	CS	Ctrl	CoA	0	0	10
5	Ctrl_CoA03A	0	NA	NA	NA	NA	NA	NA	NA	NA	NA	NA	NA	NA	NA	NA	NA	NA	NA	NA	NA	NA	NA	NA	NA	NA	1	2	0	0	0	0	1	0	0	NA	NA	NA	10	CS	Ctrl	CoA	0	0	4
6	Ctrl_CoA03B	0	NA	NA	NA	NA	NA	NA	NA	NA	NA	NA	NA	NA	NA	NA	NA	NA	NA	NA	NA	NA	NA	NA	NA	NA	1	2	0	0	1	0	0	0	0	NA	NA	NA	10	CS	Ctrl	CoA	0	0	4
7	Ctrl_CoA04A	0	1	1	1	0	0	0	0	0	0	NA	NA	NA	NA	NA	NA	NA	NA	NA	NA	NA	NA	NA	NA	NA	NA	NA	NA	NA	NA	NA	NA	NA	NA	NA	NA	NA	10	CS	Ctrl	CoA	3	0	0
8	Ctrl_CoA04B	0	NA	NA	NA	NA	NA	NA	NA	NA	NA	NA	NA	NA	NA	NA	NA	NA	NA	NA	NA	NA	NA	NA	NA	NA	0	3	1	0	1	1	1	0	0	NA	NA	NA	10	CS	Ctrl	CoA	0	0	7
9	Ctrl_CoA05A	1	0	2	1	0	0	0	0	0	0	NA	NA	NA	NA	NA	NA	NA	NA	NA	NA	NA	NA	NA	NA	NA	0	1	2	0	0	0	0	0	0	NA	NA	NA	10	CS	Ctrl	CoA	3	0	3
10	Ctrl_CoA05B	0	NA	NA	NA	NA	NA	NA	NA	NA	NA	NA	NA	NA	NA	NA	NA	NA	NA	NA	NA	NA	NA	NA	NA	NA	3	2	0	0	0	0	0	0	0	NA	NA	NA	10	CS	Ctrl	CoA	0	0	5
11	Ctrl_CoA06A	0	2	0	0	0	0	0	0	0	0	NA	NA	NA	NA	NA	NA	NA	NA	NA	NA	NA	NA	NA	NA	NA	NA	NA	NA	NA	NA	NA	NA	NA	NA	NA	NA	NA	10	CS	Ctrl	CoA	2	0	0
12	Ctrl_CoA06B	1	2	2	2	0	0	0	2	0	0	NA	NA	NA	NA	NA	NA	NA	NA	NA	NA	NA	NA	NA	NA	NA	4	3	3	0	2	2	1	2	0	NA	NA	NA	10	CS	Ctrl	CoA	8	0	17
13	Ctrl_CoA07A	1	1	2	0	0	0	0	0	0	0	NA	NA	NA	NA	NA	NA	NA	NA	NA	NA	NA	NA	NA	NA	NA	2	3	0	0	0	0	0	0	0	NA	NA	NA	10	CS	Ctrl	CoA	3	0	5
14	Ctrl_CoA07B	1	1	2	3	0	0	0	0	0	0	NA	NA	NA	NA	NA	NA	NA	NA	NA	NA	NA	NA	NA	NA	NA	1	3	1	0	1	0	1	0	1	NA	NA	NA	10	CS	Ctrl	CoA	6	0	8
15	Ctrl_CoA08A	1	1	1	0	0	0	0	0	0	0	NA	NA	NA	NA	NA	NA	NA	NA	NA	NA	NA	NA	NA	NA	NA	3	3	1	0	1	0	0	0	0	NA	NA	NA	10	CS	Ctrl	CoA	2	0	8
16	Ctrl_CoA08B	1	0	2	2	0	0	0	0	0	0	NA	NA	NA	NA	NA	NA	NA	NA	NA	NA	NA	NA	NA	NA	NA	2	3	1	2	1	0	1	0	2	NA	NA	NA	10	CS	Ctrl	CoA	4	0	12
17	Ctrl_CoA09A	1	3	3	1	0	1	0	0	0	0	NA	NA	NA	NA	NA	NA	NA	NA	NA	NA	NA	NA	NA	NA	NA	0	2	1	0	0	0	0	0	0	NA	NA	NA	10	CS	Ctrl	CoA	8	0	3
18	Ctrl_CoA09B	0	NA	NA	NA	NA	NA	NA	NA	NA	NA	NA	NA	NA	NA	NA	NA	NA	NA	NA	NA	NA	NA	NA	NA	NA	NA	NA	NA	NA	NA	NA	NA	NA	NA	NA	NA	NA	10	CS	Ctrl	CoA	0	0	0
19	Ctrl_CoA10A	1	0	2	0	0	0	0	0	0	0	NA	NA	NA	NA	NA	NA	NA	NA	NA	NA	NA	NA	NA	NA	NA	1	3	1	0	0	1	0	0	0	NA	NA	NA	10	CS	Ctrl	CoA	2	0	6
20	Ctrl_CoA10B	1	0	3	2	0	0	0	0	0	0	NA	NA	NA	NA	NA	NA	NA	NA	NA	NA	NA	NA	NA	NA	NA	1	3	3	0	0	0	0	0	0	NA	NA	NA	10	CS	Ctrl	CoA	5	0	7
21	Ctrl_CoA11A	0	1	1	2	0	0	0	0	0	0	NA	NA	NA	NA	NA	NA	NA	NA	NA	NA	NA	NA	NA	NA	NA	NA	NA	NA	NA	NA	NA	NA	NA	NA	NA	NA	NA	10	CS	Ctrl	CoA	4	0	0
22	Ctrl_CoA11B	0	NA	NA	NA	NA	NA	NA	NA	NA	NA	NA	NA	NA	NA	NA	NA	NA	NA	NA	NA	NA	NA	NA	NA	NA	4	2	2	0	0	0	0	0	0	NA	NA	NA	10	CS	Ctrl	CoA	0	0	8
23	Ctrl_CoA12A	1	1	3	2	0	0	0	0	0	0	NA	NA	NA	NA	NA	NA	NA	NA	NA	NA	NA	NA	NA	NA	NA	2	3	1	0	0	1	0	0	0	NA	NA	NA	10	CS	Ctrl	CoA	6	0	7
24	Ctrl_CoA12B	1	0	0	0	0	0	0	0	0	0	NA	NA	NA	NA	NA	NA	NA	NA	NA	NA	NA	NA	NA	NA	NA	1	3	1	0	1	0	1	0	0	NA	NA	NA	10	CS	Ctrl	CoA	0	0	7
25	Ctrl_CoA13A	1	1	2	2	0	0	0	0	0	0	NA	NA	NA	NA	NA	NA	NA	NA	NA	NA	NA	NA	NA	NA	NA	2	2	0	0	0	0	0	0	0	NA	NA	NA	10	CS	Ctrl	CoA	5	0	4
26	Ctrl_CoA13B	0	NA	NA	NA	NA	NA	NA	NA	NA	NA	NA	NA	NA	NA	NA	NA	NA	NA	NA	NA	NA	NA	NA	NA	NA	3	3	2	0	1	2	0	0	0	NA	NA	NA	10	CS	Ctrl	CoA	0	0	11
27	Ctrl_CoA14A	1	3	2	1	0	1	0	1	0	0	NA	NA	NA	NA	NA	NA	NA	NA	NA	NA	NA	NA	NA	NA	NA	3	2	3	0	0	1	0	0	0	NA	NA	NA	10	CS	Ctrl	CoA	8	0	9
28	Ctrl_CoA14B	0	NA	NA	NA	NA	NA	NA	NA	NA	NA	NA	NA	NA	NA	NA	NA	NA	NA	NA	NA	NA	NA	NA	NA	NA	1	2	3	0	1	1	0	2	0	NA	NA	NA	10	CS	Ctrl	CoA	0	0	10
29	Ctrl_CoA15A	1	2	2	1	0	1	0	0	0	0	NA	NA	NA	NA	NA	NA	NA	NA	NA	NA	NA	NA	NA	NA	NA	3	2	1	0	1	2	0	2	1	NA	NA	NA	10	CS	Ctrl	CoA	6	0	12
30	Ctrl_CoA15B	0	NA	NA	NA	NA	NA	NA	NA	NA	NA	NA	NA	NA	NA	NA	NA	NA	NA	NA	NA	NA	NA	NA	NA	NA	1	1	0	0	0	1	1	0	0	NA	NA	NA	10	CS	Ctrl	CoA	0	0	4
31	Ctrl_CoA16A	0	NA	NA	NA	NA	NA	NA	NA	NA	NA	NA	NA	NA	NA	NA	NA	NA	NA	NA	NA	NA	NA	NA	NA	NA	2	3	1	0	1	0	1	0	0	NA	NA	NA	10	CS	Ctrl	CoA	0	0	8
32	Ctrl_CoA16B	1	1	2	0	0	0	0	0	0	0	NA	NA	NA	NA	NA	NA	NA	NA	NA	NA	NA	NA	NA	NA	NA	0	3	3	0	0	0	1	0	0	NA	NA	NA	10	CS	Ctrl	CoA	3	0	7
33	Ctrl_CoA17A	1	2	2	2	0	0	0	1	0	0	NA	NA	NA	NA	NA	NA	NA	NA	NA	NA	NA	NA	NA	NA	NA	3	3	1	0	1	0	0	0	0	NA	NA	NA	10	CS	Ctrl	CoA	7	0	8
34	Ctrl_CoA17B	1	1	0	0	0	0	0	0	0	0	NA	NA	NA	NA	NA	NA	NA	NA	NA	NA	NA	NA	NA	NA	NA	2	3	1	0	0	1	0	0	0	NA	NA	NA	10	CS	Ctrl	CoA	1	0	7
35	Ctrl_CoA18A	0	3	3	3	0	0	0	1	0	0	NA	NA	NA	NA	NA	NA	NA	NA	NA	NA	NA	NA	NA	NA	NA	NA	NA	NA	NA	NA	NA	NA	NA	NA	NA	NA	NA	10	CS	Ctrl	CoA	10	0	0
36	Ctrl_CoA18B	0	NA	NA	NA	NA	NA	NA	NA	NA	NA	NA	NA	NA	NA	NA	NA	NA	NA	NA	NA	NA	NA	NA	NA	NA	NA	NA	NA	NA	NA	NA	NA	NA	NA	NA	NA	NA	10	CS	Ctrl	CoA	0	0	0
37	Ctrl_CoA19A	1	2	3	3	0	1	0	0	0	0	NA	NA	NA	NA	NA	NA	NA	NA	NA	NA	NA	NA	NA	NA	NA	1	3	1	0	1	0	0	0	0	NA	NA	NA	10	CS	Ctrl	CoA	9	0	6
38	Ctrl_CoA19B	0	NA	NA	NA	NA	NA	NA	NA	NA	NA	NA	NA	NA	NA	NA	NA	NA	NA	NA	NA	NA	NA	NA	NA	NA	3	1	1	0	0	0	0	0	0	NA	NA	NA	10	CS	Ctrl	CoA	0	0	5
39	Ctrl_CoA20A	0	NA	NA	NA	NA	NA	NA	NA	NA	NA	NA	NA	NA	NA	NA	NA	NA	NA	NA	NA	NA	NA	NA	NA	NA	3	1	1	0	1	0	0	0	0	NA	NA	NA	10	CS	Ctrl	CoA	0	0	6
40	Ctrl_CoA20B	0	NA	NA	NA	NA	NA	NA	NA	NA	NA	NA	NA	NA	NA	NA	NA	NA	NA	NA	NA	NA	NA	NA	NA	NA	1	3	3	0	0	2	0	1	0	NA	NA	NA	10	CS	Ctrl	CoA	0	0	10
41	Ctrl_CoA21A	0	2	1	0	0	1	0	0	0	0	NA	NA	NA	NA	NA	NA	NA	NA	NA	NA	NA	NA	NA	NA	NA	NA	NA	NA	NA	NA	NA	NA	NA	NA	NA	NA	NA	10	CS	Ctrl	CoA	4	0	0
42	Ctrl_CoA21B	0	NA	NA	NA	NA	NA	NA	NA	NA	NA	NA	NA	NA	NA	NA	NA	NA	NA	NA	NA	NA	NA	NA	NA	NA	1	2	1	0	1	0	0	1	0	NA	NA	NA	10	CS	Ctrl	CoA	0	0	6
43	Ctrl_CoA22A	1	3	2	1	0	0	0	0	0	0	NA	NA	NA	NA	NA	NA	NA	NA	NA	NA	NA	NA	NA	NA	NA	3	1	0	0	1	0	0	0	0	NA	NA	NA	10	CS	Ctrl	CoA	6	0	5
44	Ctrl_CoA22B	0	0	2	0	0	0	0	0	0	0	NA	NA	NA	NA	NA	NA	NA	NA	NA	NA	NA	NA	NA	NA	NA	NA	NA	NA	NA	NA	NA	NA	NA	NA	NA	NA	NA	10	CS	Ctrl	CoA	2	0	0
45	Ctrl_CoA23A	0	1	1	1	0	0	0	0	0	0	NA	NA	NA	NA	NA	NA	NA	NA	NA	NA	NA	NA	NA	NA	NA	NA	NA	NA	NA	NA	NA	NA	NA	NA	NA	NA	NA	10	CS	Ctrl	CoA	3	0	0
46	Ctrl_CoA23B	0	NA	NA	NA	NA	NA	NA	NA	NA	NA	NA	NA	NA	NA	NA	NA	NA	NA	NA	NA	NA	NA	NA	NA	NA	3	1	0	0	0	0	0	0	0	NA	NA	NA	10	CS	Ctrl	CoA	0	0	4
47	Ctrl_CoA24A	1	2	3	2	0	1	0	1	1	0	NA	NA	NA	NA	NA	NA	NA	NA	NA	NA	NA	NA	NA	NA	NA	2	2	3	0	0	1	1	2	1	NA	NA	NA	10	CS	Ctrl	CoA	10	0	12
48	Ctrl_CoA24B	0	NA	NA	NA	NA	NA	NA	NA	NA	NA	NA	NA	NA	NA	NA	NA	NA	NA	NA	NA	NA	NA	NA	NA	NA	NA	NA	NA	NA	NA	NA	NA	NA	NA	NA	NA	NA	10	CS	Ctrl	CoA	0	0	0
49	Ctrl_CoA25A	0	3	3	3	0	1	0	1	0	0	NA	NA	NA	NA	NA	NA	NA	NA	NA	NA	NA	NA	NA	NA	NA	NA	NA	NA	NA	NA	NA	NA	NA	NA	NA	NA	NA	10	CS	Ctrl	CoA	11	0	0
50	Ctrl_CoA25B	0	NA	NA	NA	NA	NA	NA	NA	NA	NA	NA	NA	NA	NA	NA	NA	NA	NA	NA	NA	NA	NA	NA	NA	NA	NA	NA	NA	NA	NA	NA	NA	NA	NA	NA	NA	NA	10	CS	Ctrl	CoA	0	0	0
51	Ctrl_CoA26A	0	NA	NA	NA	NA	NA	NA	NA	NA	NA	NA	NA	NA	NA	NA	NA	NA	NA	NA	NA	NA	NA	NA	NA	NA	1	2	1	0	0	0	0	0	1	NA	NA	NA	10	CS	Ctrl	CoA	0	0	5
52	Ctrl_CoA26B	1	3	3	1	0	0	0	0	0	0	NA	NA	NA	NA	NA	NA	NA	NA	NA	NA	NA	NA	NA	NA	NA	3	3	1	0	0	0	0	0	0	NA	NA	NA	10	CS	Ctrl	CoA	7	0	7
53	Ctrl_CoA27A	1	1	1	0	0	0	0	0	0	0	NA	NA	NA	NA	NA	NA	NA	NA	NA	NA	NA	NA	NA	NA	NA	3	2	2	0	0	0	0	0	1	NA	NA	NA	10	CS	Ctrl	CoA	2	0	8
54	Ctrl_CoA27B	0	NA	NA	NA	NA	NA	NA	NA	NA	NA	NA	NA	NA	NA	NA	NA	NA	NA	NA	NA	NA	NA	NA	NA	NA	4	2	2	0	0	0	0	0	0	NA	NA	NA	10	CS	Ctrl	CoA	0	0	8
55	Ctrl_CoA28A	0	NA	NA	NA	NA	NA	NA	NA	NA	NA	NA	NA	NA	NA	NA	NA	NA	NA	NA	NA	NA	NA	NA	NA	NA	NA	NA	NA	NA	NA	NA	NA	NA	NA	NA	NA	NA	10	CS	Ctrl	CoA	0	0	0
56	Ctrl_CoA28B	1	3	1	0	0	0	0	0	0	0	NA	NA	NA	NA	NA	NA	NA	NA	NA	NA	NA	NA	NA	NA	NA	3	2	0	0	1	0	0	2	1	NA	NA	NA	10	CS	Ctrl	CoA	4	0	9
57	Ctrl_CoA29A	0	NA	NA	NA	NA	NA	NA	NA	NA	NA	NA	NA	NA	NA	NA	NA	NA	NA	NA	NA	NA	NA	NA	NA	NA	NA	NA	NA	NA	NA	NA	NA	NA	NA	NA	NA	NA	10	CS	Ctrl	CoA	0	0	0
58	Ctrl_CoA29B	0	NA	NA	NA	NA	NA	NA	NA	NA	NA	NA	NA	NA	NA	NA	NA	NA	NA	NA	NA	NA	NA	NA	NA	NA	0	3	2	0	0	0	0	0	0	NA	NA	NA	10	CS	Ctrl	CoA	0	0	5
59	Ctrl_CoA30A	0	NA	NA	NA	NA	NA	NA	NA	NA	NA	NA	NA	NA	NA	NA	NA	NA	NA	NA	NA	NA	NA	NA	NA	NA	NA	NA	NA	NA	NA	NA	NA	NA	NA	NA	NA	NA	10	CS	Ctrl	CoA	0	0	0
60	Ctrl_CoA30B	0	NA	NA	NA	NA	NA	NA	NA	NA	NA	NA	NA	NA	NA	NA	NA	NA	NA	NA	NA	NA	NA	NA	NA	NA	NA	NA	NA	NA	NA	NA	NA	NA	NA	NA	NA	NA	10	CS	Ctrl	CoA	0	0	0
61	Ctrl_CoA31B	0	NA	NA	NA	NA	NA	NA	NA	NA	NA	NA	NA	NA	NA	NA	NA	NA	NA	NA	NA	NA	NA	NA	NA	NA	2	2	1	0	0	0	0	0	0	NA	NA	NA	10	CS	Ctrl	CoA	0	0	5
62	Ctrl_LoS01	1	3	0	1	2	1	0	0	0	0	NA	NA	NA	NA	NA	NA	NA	NA	NA	NA	NA	NA	NA	NA	NA	4	3	2	0	1	3	1	0	0	NA	NA	NA	10	CS	Ctrl	LoS	7	0	14
63	Ctrl_LoS02	1	1	0	1	0	1	0	0	0	0	NA	NA	NA	NA	NA	NA	NA	NA	NA	NA	NA	NA	NA	NA	NA	3	1	3	0	1	0	1	0	1	NA	NA	NA	10	CS	Ctrl	LoS	3	0	10
64	Ctrl_LoS03	1	0	0	1	0	2	1	0	0	0	NA	NA	NA	NA	NA	NA	NA	NA	NA	NA	NA	NA	NA	NA	NA	0	1	0	0	0	0	0	0	0	NA	NA	NA	10	CS	Ctrl	LoS	4	0	1
65	Ctrl_LoS04	1	0	1	1	0	0	0	0	0	0	NA	NA	NA	NA	NA	NA	NA	NA	NA	NA	NA	NA	NA	NA	NA	3	1	3	0	0	0	0	0	0	NA	NA	NA	10	CS	Ctrl	LoS	2	0	7
66	Ctrl_LoS05	0	NA	NA	NA	NA	NA	NA	NA	NA	NA	NA	NA	NA	NA	NA	NA	NA	NA	NA	NA	NA	NA	NA	NA	NA	0	2	3	0	0	2	0	0	0	NA	NA	NA	10	CS	Ctrl	LoS	0	0	7
67	Ctrl_LoS06	0	3	2	1	0	1	0	0	0	0	NA	NA	NA	NA	NA	NA	NA	NA	NA	NA	NA	NA	NA	NA	NA	NA	NA	NA	NA	NA	NA	NA	NA	NA	NA	NA	NA	10	CS	Ctrl	LoS	7	0	0
68	Ctrl_LoS07	1	1	2	1	0	0	0	0	0	0	NA	NA	NA	NA	NA	NA	NA	NA	NA	NA	NA	NA	NA	NA	NA	4	0	0	0	0	0	0	0	0	NA	NA	NA	10	CS	Ctrl	LoS	4	0	4
69	Ctrl_LoS08	1	3	1	2	0	1	0	1	0	0	NA	NA	NA	NA	NA	NA	NA	NA	NA	NA	NA	NA	NA	NA	NA	3	1	3	0	0	0	0	0	0	NA	NA	NA	10	CS	Ctrl	LoS	8	0	7
70	Ctrl_LoS09	0	0	3	1	0	1	0	0	0	1	NA	NA	NA	NA	NA	NA	NA	NA	NA	NA	NA	NA	NA	NA	NA	NA	NA	NA	NA	NA	NA	NA	NA	NA	NA	NA	NA	10	CS	Ctrl	LoS	6	0	0
71	Ctrl_LoS10	1	1	2	1	0	0	0	0	0	0	NA	NA	NA	NA	NA	NA	NA	NA	NA	NA	NA	NA	NA	NA	NA	0	3	2	0	0	0	0	0	0	NA	NA	NA	10	CS	Ctrl	LoS	4	0	5
72	Ctrl_LoS11	0	1	1	1	0	0	0	0	0	0	NA	NA	NA	NA	NA	NA	NA	NA	NA	NA	NA	NA	NA	NA	NA	NA	NA	NA	NA	NA	NA	NA	NA	NA	NA	NA	NA	10	CS	Ctrl	LoS	3	0	0
73	Ctrl_LoS12	1	2	2	0	0	0	0	0	0	0	NA	NA	NA	NA	NA	NA	NA	NA	NA	NA	NA	NA	NA	NA	NA	1	2	0	0	0	0	0	0	0	NA	NA	NA	10	CS	Ctrl	LoS	4	0	3
74	Ctrl_LoS13	1	0	2	0	0	1	0	0	0	0	NA	NA	NA	NA	NA	NA	NA	NA	NA	NA	NA	NA	NA	NA	NA	3	3	3	0	0	0	0	0	0	NA	NA	NA	10	CS	Ctrl	LoS	3	0	9
75	Ctrl_LoS14	0	NA	NA	NA	NA	NA	NA	NA	NA	NA	NA	NA	NA	NA	NA	NA	NA	NA	NA	NA	NA	NA	NA	NA	NA	4	0	1	0	0	0	0	0	0	NA	NA	NA	10	CS	Ctrl	LoS	0	0	5
76	Ctrl_LoS15	1	0	1	0	0	0	0	0	0	0	NA	NA	NA	NA	NA	NA	NA	NA	NA	NA	NA	NA	NA	NA	NA	0	3	3	0	1	2	0	0	0	NA	NA	NA	10	CS	Ctrl	LoS	1	0	9
77	Ctrl_LoS16	1	0	1	1	0	0	0	0	0	0	NA	NA	NA	NA	NA	NA	NA	NA	NA	NA	NA	NA	NA	NA	NA	1	2	1	0	1	2	1	2	0	NA	NA	NA	10	CS	Ctrl	LoS	2	0	10
78	Ctrl_LoS17	1	0	0	0	0	0	0	0	0	0	NA	NA	NA	NA	NA	NA	NA	NA	NA	NA	NA	NA	NA	NA	NA	2	2	0	0	0	0	0	0	0	NA	NA	NA	10	CS	Ctrl	LoS	0	0	4
79	Ctrl_LoS18	0	NA	NA	NA	NA	NA	NA	NA	NA	NA	NA	NA	NA	NA	NA	NA	NA	NA	NA	NA	NA	NA	NA	NA	NA	NA	NA	NA	NA	NA	NA	NA	NA	NA	NA	NA	NA	10	CS	Ctrl	LoS	0	0	0
80	Ctrl_LoS19	1	0	0	2	0	2	1	0	0	0	NA	NA	NA	NA	NA	NA	NA	NA	NA	NA	NA	NA	NA	NA	NA	4	3	2	0	1	3	1	0	0	NA	NA	NA	10	CS	Ctrl	LoS	5	0	14
81	Ctrl_LoS20	1	1	0	0	0	0	0	0	0	1	NA	NA	NA	NA	NA	NA	NA	NA	NA	NA	NA	NA	NA	NA	NA	2	1	1	0	0	0	0	0	0	NA	NA	NA	10	CS	Ctrl	LoS	2	0	4
82	Ctrl_LoS21	0	NA	NA	NA	NA	NA	NA	NA	NA	NA	NA	NA	NA	NA	NA	NA	NA	NA	NA	NA	NA	NA	NA	NA	NA	NA	NA	NA	NA	NA	NA	NA	NA	NA	NA	NA	NA	10	CS	Ctrl	LoS	0	0	0
83	Ctrl_LoS22	1	1	2	2	0	1	0	0	0	0	NA	NA	NA	NA	NA	NA	NA	NA	NA	NA	NA	NA	NA	NA	NA	4	3	3	0	2	2	1	0	0	NA	NA	NA	10	CS	Ctrl	LoS	6	0	15
84	Ctrl_LoS23	1	1	0	1	0	0	0	0	0	1	NA	NA	NA	NA	NA	NA	NA	NA	NA	NA	NA	NA	NA	NA	NA	0	0	0	0	0	0	0	0	0	NA	NA	NA	10	CS	Ctrl	LoS	3	0	0
85	Ctrl_LoS24	0	1	2	2	0	0	0	0	0	0	NA	NA	NA	NA	NA	NA	NA	NA	NA	NA	NA	NA	NA	NA	NA	NA	NA	NA	NA	NA	NA	NA	NA	NA	NA	NA	NA	10	CS	Ctrl	LoS	5	0	0
86	Ctrl_LoS25	0	NA	NA	NA	NA	NA	NA	NA	NA	NA	NA	NA	NA	NA	NA	NA	NA	NA	NA	NA	NA	NA	NA	NA	NA	NA	NA	NA	NA	NA	NA	NA	NA	NA	NA	NA	NA	10	CS	Ctrl	LoS	0	0	0
87	Ctrl_LoS26	0	NA	NA	NA	NA	NA	NA	NA	NA	NA	NA	NA	NA	NA	NA	NA	NA	NA	NA	NA	NA	NA	NA	NA	NA	NA	NA	NA	NA	NA	NA	NA	NA	NA	NA	NA	NA	10	CS	Ctrl	LoS	0	0	0
88	Ctrl_LoS27	0	NA	NA	NA	NA	NA	NA	NA	NA	NA	NA	NA	NA	NA	NA	NA	NA	NA	NA	NA	NA	NA	NA	NA	NA	NA	NA	NA	NA	NA	NA	NA	NA	NA	NA	NA	NA	10	CS	Ctrl	LoS	0	0	0
89	Ctrl_LoS28	0	NA	NA	NA	NA	NA	NA	NA	NA	NA	NA	NA	NA	NA	NA	NA	NA	NA	NA	NA	NA	NA	NA	NA	NA	NA	NA	NA	NA	NA	NA	NA	NA	NA	NA	NA	NA	10	CS	Ctrl	LoS	0	0	0
90	Ctrl_LoS29	0	NA	NA	NA	NA	NA	NA	NA	NA	NA	NA	NA	NA	NA	NA	NA	NA	NA	NA	NA	NA	NA	NA	NA	NA	NA	NA	NA	NA	NA	NA	NA	NA	NA	NA	NA	NA	10	CS	Ctrl	LoS	0	0	0
91	Ctrl_LoS30	0	NA	NA	NA	NA	NA	NA	NA	NA	NA	NA	NA	NA	NA	NA	NA	NA	NA	NA	NA	NA	NA	NA	NA	NA	NA	NA	NA	NA	NA	NA	NA	NA	NA	NA	NA	NA	10	CS	Ctrl	LoS	0	0	0
92	SG1_CoA01A	0	2	2	2	0	0	0	0	0	0	NA	NA	NA	2	2	2	0	0	0	1	0	0	NA	NA	NA	NA	NA	NA	NA	NA	NA	NA	NA	NA	NA	NA	NA	10	CS	SG1	CoA	6	7	0
93	SG1_CoA01B	1	1	3	3	2	2	0	2	0	0	NA	NA	NA	3	3	3	2	1	0	1	0	0	NA	NA	NA	3	3	3	2	2	0	1	0	0	NA	NA	NA	10	CS	SG1	CoA	13	13	14
94	SG1_CoA02A	1	3	3	2	0	1	0	0	0	0	NA	NA	NA	3	2	1	0	0	0	0	0	0	NA	NA	NA	3	3	2	0	1	0	0	0	0	NA	NA	NA	10	CS	SG1	CoA	9	6	9
95	SG1_CoA02B	1	2	2	3	0	2	0	0	1	0	NA	NA	NA	1	3	3	0	1	0	0	0	0	NA	NA	NA	1	3	3	0	2	1	1	0	0	NA	NA	NA	10	CS	SG1	CoA	10	8	11
96	SG1_CoA03A	1	3	3	2	0	0	0	0	0	1	NA	NA	NA	0	0	0	0	0	0	0	0	0	NA	NA	NA	2	1	0	0	1	0	1	0	0	NA	NA	NA	10	CS	SG1	CoA	9	0	5
97	SG1_CoA03B	1	1	3	3	0	1	0	0	0	0	NA	NA	NA	0	0	0	0	0	0	0	0	0	NA	NA	NA	2	2	2	0	0	0	1	0	0	NA	NA	NA	10	CS	SG1	CoA	8	0	7
98	SG1_CoA04A	0	0	2	2	0	0	0	0	0	0	NA	NA	NA	NA	NA	NA	NA	NA	NA	NA	NA	NA	NA	NA	NA	3	2	0	0	0	0	0	0	0	NA	NA	NA	10	CS	SG1	CoA	4	0	5
99	SG1_CoA04B	0	3	2	3	0	1	0	1	0	2	NA	NA	NA	3	3	2	0	1	0	0	0	0	NA	NA	NA	NA	NA	NA	NA	NA	NA	NA	NA	NA	NA	NA	NA	10	CS	SG1	CoA	12	9	0
100	SG1_CoA05A	1	1	1	1	0	0	1	0	0	0	NA	NA	NA	0	2	2	0	0	0	0	0	0	NA	NA	NA	0	0	2	0	0	0	0	0	0	NA	NA	NA	10	CS	SG1	CoA	4	4	2
101	SG1_CoA05B	1	3	2	3	0	0	0	2	0	0	NA	NA	NA	2	3	3	0	0	0	0	0	0	NA	NA	NA	3	3	3	0	0	2	1	0	0	NA	NA	NA	10	CS	SG1	CoA	10	8	12
102	SG1_CoA06A	0	3	2	2	0	1	0	1	0	0	NA	NA	NA	3	2	2	2	1	0	1	1	0	NA	NA	NA	NA	NA	NA	NA	NA	NA	NA	NA	NA	NA	NA	NA	10	CS	SG1	CoA	9	12	0
103	SG1_CoA06B	1	1	2	3	0	1	1	0	0	0	NA	NA	NA	3	3	3	0	0	2	1	1	0	NA	NA	NA	2	2	3	0	1	1	1	1	0	NA	NA	NA	10	CS	SG1	CoA	8	13	11
104	SG1_CoA07A	0	0	2	1	0	1	0	0	0	0	NA	NA	NA	2	3	2	0	1	0	0	0	0	NA	NA	NA	NA	NA	NA	NA	NA	NA	NA	NA	NA	NA	NA	NA	10	CS	SG1	CoA	4	8	0
105	SG1_CoA07B	0	2	2	2	0	0	0	1	0	0	NA	NA	NA	3	2	3	0	0	0	0	0	0	NA	NA	NA	NA	NA	NA	NA	NA	NA	NA	NA	NA	NA	NA	NA	10	CS	SG1	CoA	7	8	0
106	SG1_CoA08A	0	1	1	1	0	0	0	0	0	0	NA	NA	NA	NA	NA	NA	NA	NA	NA	NA	NA	NA	NA	NA	NA	NA	NA	NA	NA	NA	NA	NA	NA	NA	NA	NA	NA	10	CS	SG1	CoA	3	0	0
107	SG1_CoA08B	1	1	2	3	0	0	0	0	0	0	NA	NA	NA	1	2	3	0	0	0	2	0	0	NA	NA	NA	1	3	0	0	0	0	1	0	0	NA	NA	NA	10	CS	SG1	CoA	6	8	5
108	SG1_CoA09A	0	2	2	3	0	2	1	0	0	0	NA	NA	NA	2	2	3	0	1	1	2	0	1	NA	NA	NA	NA	NA	NA	NA	NA	NA	NA	NA	NA	NA	NA	NA	10	CS	SG1	CoA	10	12	0
109	SG1_CoA09B	1	3	3	1	0	1	1	0	0	0	NA	NA	NA	2	3	1	0	1	0	1	1	0	NA	NA	NA	3	3	2	0	2	0	2	0	0	NA	NA	NA	10	CS	SG1	CoA	9	9	12
110	SG1_CoA10A	0	1	2	2	0	0	0	0	0	0	NA	NA	NA	0	2	3	0	1	0	0	0	0	NA	NA	NA	NA	NA	NA	NA	NA	NA	NA	NA	NA	NA	NA	NA	10	CS	SG1	CoA	5	6	0
111	SG1_CoA10B	1	1	3	2	2	0	2	0	1	0	NA	NA	NA	2	2	2	2	1	0	0	0	0	NA	NA	NA	2	3	3	2	1	0	0	0	2	NA	NA	NA	10	CS	SG1	CoA	11	9	13
112	SG1_CoA11A	0	3	3	2	0	1	0	0	1	0	NA	NA	NA	2	2	3	0	1	1	1	0	0	NA	NA	NA	NA	NA	NA	NA	NA	NA	NA	NA	NA	NA	NA	NA	10	CS	SG1	CoA	10	10	0
113	SG1_CoA11B	0	2	3	1	0	1	0	0	1	0	NA	NA	NA	NA	NA	NA	NA	NA	NA	NA	NA	NA	NA	NA	NA	0	3	2	0	0	0	0	0	0	NA	NA	NA	10	CS	SG1	CoA	8	0	5
114	SG1_CoA12A	1	1	3	1	0	0	0	1	0	0	NA	NA	NA	1	0	1	0	0	0	0	0	0	NA	NA	NA	0	1	1	0	0	0	0	0	0	NA	NA	NA	10	CS	SG1	CoA	6	2	2
115	SG1_CoA12B	0	NA	NA	NA	NA	NA	NA	NA	NA	NA	NA	NA	NA	2	2	2	0	0	1	2	0	0	NA	NA	NA	1	3	3	0	0	0	2	0	0	NA	NA	NA	10	CS	SG1	CoA	0	9	9
116	SG1_CoA13A	0	0	3	3	0	1	1	2	0	0	NA	NA	NA	4	3	3	0	1	2	2	1	1	NA	NA	NA	NA	NA	NA	NA	NA	NA	NA	NA	NA	NA	NA	NA	10	CS	SG1	CoA	10	17	0
117	SG1_CoA13B	1	2	3	3	0	1	3	1	0	0	NA	NA	NA	2	3	3	0	2	0	2	0	0	NA	NA	NA	3	3	3	0	1	1	1	0	0	NA	NA	NA	10	CS	SG1	CoA	13	12	12
118	SG1_CoA14A	0	2	1	1	0	0	1	1	0	0	NA	NA	NA	2	1	3	0	0	0	0	0	0	NA	NA	NA	NA	NA	NA	NA	NA	NA	NA	NA	NA	NA	NA	NA	10	CS	SG1	CoA	6	6	0
119	SG1_CoA14B	0	NA	NA	NA	NA	NA	NA	NA	NA	NA	NA	NA	NA	3	3	3	0	1	0	0	0	0	NA	NA	NA	3	2	0	0	0	0	0	0	0	NA	NA	NA	10	CS	SG1	CoA	0	10	5
120	SG1_CoA15A	0	1	2	1	0	0	0	0	0	0	NA	NA	NA	3	1	1	0	1	0	0	0	0	NA	NA	NA	NA	NA	NA	NA	NA	NA	NA	NA	NA	NA	NA	NA	10	CS	SG1	CoA	4	6	0
121	SG1_CoA15B	0	NA	NA	NA	NA	NA	NA	NA	NA	NA	NA	NA	NA	3	3	3	0	0	1	0	0	0	NA	NA	NA	NA	NA	NA	NA	NA	NA	NA	NA	NA	NA	NA	NA	10	CS	SG1	CoA	0	10	0
122	SG1_CoA16A	0	NA	NA	NA	NA	NA	NA	NA	NA	NA	NA	NA	NA	NA	NA	NA	NA	NA	NA	NA	NA	NA	NA	NA	NA	0	2	3	0	0	0	0	0	0	NA	NA	NA	10	CS	SG1	CoA	0	0	5
123	SG1_CoA16B	1	2	3	3	0	1	1	0	0	0	NA	NA	NA	2	3	1	0	0	0	2	0	0	NA	NA	NA	2	2	1	0	1	0	2	0	0	NA	NA	NA	10	CS	SG1	CoA	10	8	8
124	SG1_CoA17A	1	3	3	2	0	0	0	1	0	0	NA	NA	NA	3	3	3	0	0	2	2	0	0	NA	NA	NA	0	2	3	0	0	0	0	0	0	NA	NA	NA	10	CS	SG1	CoA	9	13	5
125	SG1_CoA17B	0	2	0	1	0	0	0	1	0	0	NA	NA	NA	0	0	0	0	0	0	0	0	0	NA	NA	NA	NA	NA	NA	NA	NA	NA	NA	NA	NA	NA	NA	NA	10	CS	SG1	CoA	4	0	0
126	SG1_CoA18A	1	1	2	3	0	0	0	1	0	0	NA	NA	NA	2	3	3	0	1	0	1	0	0	NA	NA	NA	1	2	3	0	0	0	0	0	0	NA	NA	NA	10	CS	SG1	CoA	7	10	6
127	SG1_CoA18B	0	NA	NA	NA	NA	NA	NA	NA	NA	NA	NA	NA	NA	0	0	0	0	0	0	0	0	0	NA	NA	NA	1	1	2	0	0	0	0	0	0	NA	NA	NA	10	CS	SG1	CoA	0	0	4
128	SG1_CoA19A	1	2	3	3	0	0	0	1	0	0	NA	NA	NA	0	3	3	0	0	2	1	0	0	NA	NA	NA	1	3	3	0	0	0	1	0	0	NA	NA	NA	10	CS	SG1	CoA	9	9	8
129	SG1_CoA19B	1	2	2	2	0	1	0	0	0	0	NA	NA	NA	1	3	0	0	1	1	0	0	0	NA	NA	NA	1	3	0	0	1	0	0	0	0	NA	NA	NA	10	CS	SG1	CoA	7	6	5
130	SG1_CoA20A	1	3	2	3	0	0	2	1	0	0	NA	NA	NA	3	2	2	0	0	0	0	0	0	NA	NA	NA	3	2	3	0	0	0	0	0	0	NA	NA	NA	10	CS	SG1	CoA	11	7	8
131	SG1_CoA20B	0	0	2	1	0	0	0	0	0	0	NA	NA	NA	2	2	3	0	0	0	1	0	0	NA	NA	NA	NA	NA	NA	NA	NA	NA	NA	NA	NA	NA	NA	NA	10	CS	SG1	CoA	3	8	0
132	SG1_CoA21A	1	3	2	3	0	0	0	1	0	0	NA	NA	NA	1	2	3	0	0	1	0	0	0	NA	NA	NA	1	1	3	0	0	0	0	0	0	NA	NA	NA	10	CS	SG1	CoA	9	7	5
133	SG1_CoA21B	0	1	3	2	0	1	0	0	0	0	NA	NA	NA	0	0	0	0	0	0	0	0	0	NA	NA	NA	NA	NA	NA	NA	NA	NA	NA	NA	NA	NA	NA	NA	10	CS	SG1	CoA	7	0	0
134	SG1_CoA22A	1	1	1	2	0	0	0	0	0	0	NA	NA	NA	3	1	2	0	0	0	0	0	0	NA	NA	NA	0	0	2	0	1	0	0	0	0	NA	NA	NA	10	CS	SG1	CoA	4	6	3
135	SG1_CoA22B	1	3	3	3	0	1	0	2	1	0	NA	NA	NA	3	3	3	0	0	0	0	0	0	NA	NA	NA	3	3	2	0	2	2	1	1	0	NA	NA	NA	10	CS	SG1	CoA	13	9	14
136	SG1_CoA23A	1	1	0	3	0	0	2	0	0	0	NA	NA	NA	1	1	2	0	1	2	1	0	0	NA	NA	NA	1	0	2	0	1	1	0	0	1	NA	NA	NA	10	CS	SG1	CoA	6	8	6
137	SG1_CoA23B	0	2	3	3	0	0	0	1	0	0	NA	NA	NA	3	3	3	0	1	0	0	0	0	NA	NA	NA	NA	NA	NA	NA	NA	NA	NA	NA	NA	NA	NA	NA	10	CS	SG1	CoA	9	10	0
138	SG1_CoA24A	0	3	3	1	0	2	0	2	1	1	NA	NA	NA	3	2	3	2	2	0	1	1	1	NA	NA	NA	NA	NA	NA	NA	NA	NA	NA	NA	NA	NA	NA	NA	10	CS	SG1	CoA	13	15	0
139	SG1_CoA24B	0	NA	NA	NA	NA	NA	NA	NA	NA	NA	NA	NA	NA	3	3	1	0	0	0	0	0	0	NA	NA	NA	0	2	0	0	1	0	0	0	1	NA	NA	NA	10	CS	SG1	CoA	0	7	4
140	SG1_CoA25A	0	1	3	2	0	0	0	0	0	0	NA	NA	NA	2	0	0	0	0	0	0	0	0	NA	NA	NA	NA	NA	NA	NA	NA	NA	NA	NA	NA	NA	NA	NA	10	CS	SG1	CoA	6	2	0
141	SG1_CoA25B	1	1	3	1	0	0	0	0	0	0	NA	NA	NA	3	3	2	0	0	0	0	0	0	NA	NA	NA	3	3	1	0	1	0	1	1	0	NA	NA	NA	10	CS	SG1	CoA	5	8	10
142	SG1_CoA26A	1	1	3	3	0	0	2	2	1	0	NA	NA	NA	1	3	3	0	2	1	1	1	0	NA	NA	NA	2	3	3	0	1	0	2	1	1	NA	NA	NA	10	CS	SG1	CoA	12	12	13
143	SG1_CoA26B	1	0	2	2	0	0	0	0	0	0	NA	NA	NA	0	2	1	0	1	0	0	0	0	NA	NA	NA	0	2	1	0	1	0	0	0	0	NA	NA	NA	10	CS	SG1	CoA	4	4	4
144	SG1_CoA27A	0	4	2	3	0	2	0	2	1	0	NA	NA	NA	2	2	3	0	1	2	2	0	0	NA	NA	NA	NA	NA	NA	NA	NA	NA	NA	NA	NA	NA	NA	NA	10	CS	SG1	CoA	14	12	0
145	SG1_CoA27B	1	1	2	3	0	0	0	1	0	0	NA	NA	NA	3	3	3	0	2	0	1	1	0	NA	NA	NA	2	2	3	0	0	0	0	1	0	NA	NA	NA	10	CS	SG1	CoA	7	13	8
146	SG1_CoA28A	0	2	3	3	2	2	2	1	1	0	NA	NA	NA	3	3	3	2	2	1	1	0	0	NA	NA	NA	NA	NA	NA	NA	NA	NA	NA	NA	NA	NA	NA	NA	10	CS	SG1	CoA	16	15	0
147	SG1_CoA28B	0	2	3	2	0	0	0	0	1	0	NA	NA	NA	2	3	1	0	0	0	0	1	0	NA	NA	NA	NA	NA	NA	NA	NA	NA	NA	NA	NA	NA	NA	NA	10	CS	SG1	CoA	8	7	0
148	SG1_CoA29A	0	0	3	3	0	0	1	0	0	0	NA	NA	NA	NA	NA	NA	NA	NA	NA	NA	NA	NA	NA	NA	NA	NA	NA	NA	NA	NA	NA	NA	NA	NA	NA	NA	NA	10	CS	SG1	CoA	7	0	0
149	SG1_CoA29B	1	1	3	3	0	0	0	0	0	0	NA	NA	NA	1	3	1	0	0	0	0	0	0	NA	NA	NA	1	3	1	0	1	0	0	0	0	NA	NA	NA	10	CS	SG1	CoA	7	5	6
150	SG1_CoA30A	0	NA	NA	NA	NA	NA	NA	NA	NA	NA	NA	NA	NA	NA	NA	NA	NA	NA	NA	NA	NA	NA	NA	NA	NA	NA	NA	NA	NA	NA	NA	NA	NA	NA	NA	NA	NA	10	CS	SG1	CoA	0	0	0
151	SG1_CoA30B	1	1	3	3	0	2	0	2	0	0	NA	NA	NA	3	3	2	2	1	1	1	0	0	NA	NA	NA	3	3	2	2	1	0	0	0	0	NA	NA	NA	10	CS	SG1	CoA	11	13	11
152	SG1_CoA31A	0	NA	NA	NA	NA	NA	NA	NA	NA	NA	NA	NA	NA	NA	NA	NA	NA	NA	NA	NA	NA	NA	NA	NA	NA	3	3	2	2	2	0	1	0	0	NA	NA	NA	10	CS	SG1	CoA	0	0	13
153	SG1_CoA31B	0	NA	NA	NA	NA	NA	NA	NA	NA	NA	NA	NA	NA	NA	NA	NA	NA	NA	NA	NA	NA	NA	NA	NA	NA	3	3	3	0	1	1	1	0	0	NA	NA	NA	10	CS	SG1	CoA	0	0	12
154	SG1_CoA32A	0	NA	NA	NA	NA	NA	NA	NA	NA	NA	NA	NA	NA	NA	NA	NA	NA	NA	NA	NA	NA	NA	NA	NA	NA	1	2	2	0	0	0	1	0	1	NA	NA	NA	10	CS	SG1	CoA	0	0	7
155	SG1_LoS01	1	0	1	0	0	0	0	0	0	0	NA	NA	NA	1	0	1	0	0	0	0	0	0	NA	NA	NA	1	0	0	0	0	0	0	0	0	NA	NA	NA	10	CS	SG1	LoS	1	2	1
156	SG1_LoS02	0	NA	NA	NA	NA	NA	NA	NA	NA	NA	NA	NA	NA	NA	NA	NA	NA	NA	NA	NA	NA	NA	NA	NA	NA	NA	NA	NA	NA	NA	NA	NA	NA	NA	NA	NA	NA	10	CS	SG1	LoS	0	0	0
157	SG1_LoS03	1	2	3	3	0	2	2	1	0	1	NA	NA	NA	3	3	2	0	0	2	1	0	0	NA	NA	NA	3	3	1	0	1	1	1	1	0	NA	NA	NA	10	CS	SG1	LoS	14	11	11
158	SG1_LoS04	0	3	2	3	0	1	0	0	0	0	NA	NA	NA	2	2	3	0	2	3	0	0	0	NA	NA	NA	NA	NA	NA	NA	NA	NA	NA	NA	NA	NA	NA	NA	10	CS	SG1	LoS	9	12	0
159	SG1_LoS05	0	NA	NA	NA	NA	NA	NA	NA	NA	NA	NA	NA	NA	NA	NA	NA	NA	NA	NA	NA	NA	NA	NA	NA	NA	NA	NA	NA	NA	NA	NA	NA	NA	NA	NA	NA	NA	10	CS	SG1	LoS	0	0	0
160	SG1_LoS06	1	2	2	3	0	0	0	0	0	0	NA	NA	NA	0	1	2	0	0	0	0	0	0	NA	NA	NA	2	1	2	0	0	0	1	0	0	NA	NA	NA	10	CS	SG1	LoS	7	3	6
161	SG1_LoS07	1	0	2	3	0	0	0	0	0	0	NA	NA	NA	0	1	0	0	1	0	1	0	0	NA	NA	NA	3	2	1	0	0	0	1	1	0	NA	NA	NA	10	CS	SG1	LoS	5	3	8
162	SG1_LoS08	1	0	3	2	0	1	0	0	0	0	NA	NA	NA	2	0	0	0	1	0	0	0	0	NA	NA	NA	1	0	1	0	0	0	0	0	0	NA	NA	NA	10	CS	SG1	LoS	6	3	2
163	SG1_LoS09	1	2	2	2	0	0	0	0	0	0	NA	NA	NA	0	1	0	0	0	0	0	0	0	NA	NA	NA	4	3	1	0	1	0	1	2	0	NA	NA	NA	10	CS	SG1	LoS	6	1	12
164	SG1_LoS10	1	0	1	1	0	2	2	0	0	0	NA	NA	NA	2	2	2	0	1	0	0	0	0	NA	NA	NA	1	0	2	0	1	0	1	0	0	NA	NA	NA	10	CS	SG1	LoS	6	7	5
165	SG1_LoS11	1	0	2	2	0	0	0	0	0	0	NA	NA	NA	2	3	2	0	1	0	1	0	0	NA	NA	NA	4	2	3	0	1	0	0	1	0	NA	NA	NA	10	CS	SG1	LoS	4	9	11
166	SG1_LoS12	0	0	1	2	0	0	0	1	0	0	NA	NA	NA	NA	NA	NA	NA	NA	NA	NA	NA	NA	NA	NA	NA	0	0	1	0	0	0	0	0	0	NA	NA	NA	10	CS	SG1	LoS	4	0	1
167	SG1_LoS13	0	NA	NA	NA	NA	NA	NA	NA	NA	NA	NA	NA	NA	NA	NA	NA	NA	NA	NA	NA	NA	NA	NA	NA	NA	NA	NA	NA	NA	NA	NA	NA	NA	NA	NA	NA	NA	10	CS	SG1	LoS	0	0	0
168	SG1_LoS14	0	0	1	0	0	0	0	0	0	0	NA	NA	NA	NA	NA	NA	NA	NA	NA	NA	NA	NA	NA	NA	NA	NA	NA	NA	NA	NA	NA	NA	NA	NA	NA	NA	NA	10	CS	SG1	LoS	1	0	0
169	SG1_LoS15	1	1	3	3	0	1	0	0	0	2	NA	NA	NA	2	2	2	0	2	0	0	0	0	NA	NA	NA	3	3	3	0	1	0	0	0	0	NA	NA	NA	10	CS	SG1	LoS	10	8	10
170	SG1_LoS16	0	2	0	1	0	0	0	0	0	0	NA	NA	NA	NA	NA	NA	NA	NA	NA	NA	NA	NA	NA	NA	NA	NA	NA	NA	NA	NA	NA	NA	NA	NA	NA	NA	NA	10	CS	SG1	LoS	3	0	0
171	SG1_LoS17	1	1	2	2	2	2	0	0	0	0	NA	NA	NA	2	2	0	2	1	0	0	0	0	NA	NA	NA	1	2	1	1	1	1	0	1	0	NA	NA	NA	10	CS	SG1	LoS	9	7	8
172	SG1_LoS18	0	NA	NA	NA	NA	NA	NA	NA	NA	NA	NA	NA	NA	NA	NA	NA	NA	NA	NA	NA	NA	NA	NA	NA	NA	NA	NA	NA	NA	NA	NA	NA	NA	NA	NA	NA	NA	10	CS	SG1	LoS	0	0	0
173	SG1_LoS19	0	2	2	3	0	1	0	0	0	0	NA	NA	NA	0	3	2	0	0	0	0	0	0	NA	NA	NA	NA	NA	NA	NA	NA	NA	NA	NA	NA	NA	NA	NA	10	CS	SG1	LoS	8	5	0
174	SG1_LoS20	0	3	2	3	0	2	2	1	0	0	NA	NA	NA	2	1	1	0	0	2	0	0	0	NA	NA	NA	NA	NA	NA	NA	NA	NA	NA	NA	NA	NA	NA	NA	10	CS	SG1	LoS	13	6	0
175	SG1_LoS21	0	1	2	1	0	0	0	0	0	0	NA	NA	NA	1	2	1	0	0	0	1	0	0	NA	NA	NA	NA	NA	NA	NA	NA	NA	NA	NA	NA	NA	NA	NA	10	CS	SG1	LoS	4	5	0
176	SG1_LoS22	1	3	3	1	0	0	0	0	0	0	NA	NA	NA	0	2	1	0	0	0	0	0	1	NA	NA	NA	1	1	1	0	0	2	1	0	0	NA	NA	NA	10	CS	SG1	LoS	7	4	6
177	SG1_LoS23	0	NA	NA	NA	NA	NA	NA	NA	NA	NA	NA	NA	NA	NA	NA	NA	NA	NA	NA	NA	NA	NA	NA	NA	NA	NA	NA	NA	NA	NA	NA	NA	NA	NA	NA	NA	NA	10	CS	SG1	LoS	0	0	0
178	SG1_LoS24	0	NA	NA	NA	NA	NA	NA	NA	NA	NA	NA	NA	NA	NA	NA	NA	NA	NA	NA	NA	NA	NA	NA	NA	NA	NA	NA	NA	NA	NA	NA	NA	NA	NA	NA	NA	NA	10	CS	SG1	LoS	0	0	0
179	SG1_LoS25	0	NA	NA	NA	NA	NA	NA	NA	NA	NA	NA	NA	NA	NA	NA	NA	NA	NA	NA	NA	NA	NA	NA	NA	NA	NA	NA	NA	NA	NA	NA	NA	NA	NA	NA	NA	NA	10	CS	SG1	LoS	0	0	0
180	SG1_LoS26	0	NA	NA	NA	NA	NA	NA	NA	NA	NA	NA	NA	NA	NA	NA	NA	NA	NA	NA	NA	NA	NA	NA	NA	NA	NA	NA	NA	NA	NA	NA	NA	NA	NA	NA	NA	NA	10	CS	SG1	LoS	0	0	0
181	SG1_LoS27	0	NA	NA	NA	NA	NA	NA	NA	NA	NA	NA	NA	NA	NA	NA	NA	NA	NA	NA	NA	NA	NA	NA	NA	NA	NA	NA	NA	NA	NA	NA	NA	NA	NA	NA	NA	NA	10	CS	SG1	LoS	0	0	0
182	SG1_LoS28	0	NA	NA	NA	NA	NA	NA	NA	NA	NA	NA	NA	NA	NA	NA	NA	NA	NA	NA	NA	NA	NA	NA	NA	NA	NA	NA	NA	NA	NA	NA	NA	NA	NA	NA	NA	NA	10	CS	SG1	LoS	0	0	0
183	SG1_LoS29	0	NA	NA	NA	NA	NA	NA	NA	NA	NA	NA	NA	NA	NA	NA	NA	NA	NA	NA	NA	NA	NA	NA	NA	NA	NA	NA	NA	NA	NA	NA	NA	NA	NA	NA	NA	NA	10	CS	SG1	LoS	0	0	0
184	SG1_LoS30	0	NA	NA	NA	NA	NA	NA	NA	NA	NA	NA	NA	NA	NA	NA	NA	NA	NA	NA	NA	NA	NA	NA	NA	NA	NA	NA	NA	NA	NA	NA	NA	NA	NA	NA	NA	NA	10	CS	SG1	LoS	0	0	0
185	SG2_CaS01	1	3	3	3	0	2	0	1	0	0	NA	NA	NA	1	3	1	2	1	0	0	1	1	NA	NA	NA	1	3	3	0	0	2	0	0	0	NA	NA	NA	11	CS	SG2	CaS	12	10	9
186	SG2_CaS09	0	2	1	3	0	1	2	0	0	0	NA	NA	NA	NA	NA	NA	NA	NA	NA	NA	NA	NA	NA	NA	NA	3	3	3	0	1	3	0	0	0	NA	NA	NA	11	CS	SG2	CaS	9	0	13
187	SG2_CaS12	1	3	3	3	0	0	1	0	0	1	NA	NA	NA	0	3	2	0	0	2	1	0	0	NA	NA	NA	3	3	3	1	1	3	0	0	0	NA	NA	NA	11	CS	SG2	CaS	11	8	14
188	SG2_CaS13	1	1	2	1	0	1	0	0	0	0	NA	NA	NA	1	2	1	0	1	0	1	0	0	NA	NA	NA	4	3	3	2	1	4	0	1	1	NA	NA	NA	11	CS	SG2	CaS	5	6	19
189	SG2_CaS14	1	1	2	2	0	1	0	0	0	0	NA	NA	NA	1	3	2	2	1	0	0	0	1	NA	NA	NA	4	3	2	2	2	2	1	0	1	NA	NA	NA	11	CS	SG2	CaS	6	10	17
190	SG2_CaS16	1	3	2	1	0	1	0	0	0	0	NA	NA	NA	1	2	2	0	1	2	1	0	0	NA	NA	NA	3	3	3	2	2	3	1	0	0	NA	NA	NA	11	CS	SG2	CaS	7	9	17
191	SG2_CaS20	0	1	1	2	0	0	0	0	0	0	NA	NA	NA	NA	NA	NA	NA	NA	NA	NA	NA	NA	NA	NA	NA	2	3	3	2	1	4	1	2	1	NA	NA	NA	11	CS	SG2	CaS	4	0	19
192	SG2_CaS23	1	3	3	2	0	0	0	0	0	0	NA	NA	NA	1	3	1	2	0	1	0	0	2	NA	NA	NA	4	3	3	2	2	4	1	0	0	NA	NA	NA	11	CS	SG2	CaS	8	10	19
193	SG2_CoA01A	1	2	3	3	0	1	2	1	0	1	NA	NA	NA	2	3	3	2	1	0	2	1	0	NA	NA	NA	3	3	3	2	1	3	1	2	0	NA	NA	NA	10	CS	SG2	CoA	13	14	18
194	SG2_CoA01B	0	3	3	2	0	1	0	0	0	2	NA	NA	NA	3	2	3	0	0	0	2	0	0	NA	NA	NA	NA	NA	NA	NA	NA	NA	NA	NA	NA	NA	NA	NA	10	CS	SG2	CoA	11	10	0
195	SG2_CoA02A	0	1	2	1	0	0	0	0	0	0	NA	NA	NA	NA	NA	NA	NA	NA	NA	NA	NA	NA	NA	NA	NA	4	3	3	0	1	3	1	0	0	NA	NA	NA	10	CS	SG2	CoA	4	0	15
196	SG2_CoA02B	1	2	3	3	0	2	1	1	0	0	NA	NA	NA	2	3	3	0	0	0	0	0	0	NA	NA	NA	4	3	3	0	2	0	2	2	0	NA	NA	NA	10	CS	SG2	CoA	12	8	16
197	SG2_CoA03A	1	4	3	3	0	0	1	2	0	3	NA	NA	NA	4	1	2	0	0	2	0	0	0	NA	NA	NA	2	3	2	0	2	1	0	2	0	NA	NA	NA	10	CS	SG2	CoA	16	9	12
198	SG2_CoA03B	0	2	3	3	1	1	3	2	1	2	NA	NA	NA	3	2	3	2	2	1	2	0	0	NA	NA	NA	NA	NA	NA	NA	NA	NA	NA	NA	NA	NA	NA	NA	10	CS	SG2	CoA	18	15	0
199	SG2_CoA04A	1	1	3	3	0	0	0	0	1	0	NA	NA	NA	2	3	2	1	0	0	0	2	0	NA	NA	NA	4	3	3	2	3	2	2	1	5	NA	NA	NA	10	CS	SG2	CoA	8	10	25
200	SG2_CoA04B	1	2	3	2	1	0	0	2	0	0	NA	NA	NA	1	3	2	2	1	0	1	0	0	NA	NA	NA	4	3	3	0	1	2	0	0	0	NA	NA	NA	10	CS	SG2	CoA	10	10	13
201	SG2_CoA05A	1	0	3	3	0	1	3	1	0	1	NA	NA	NA	4	2	3	2	1	1	2	0	1	NA	NA	NA	4	3	3	0	3	2	2	0	3	NA	NA	NA	10	CS	SG2	CoA	12	16	20
202	SG2_CoA05B	1	3	3	3	0	0	0	1	0	0	NA	NA	NA	3	2	2	0	1	0	0	0	0	NA	NA	NA	3	3	3	1	2	2	2	0	1	NA	NA	NA	10	CS	SG2	CoA	10	8	17
203	SG2_CoA06A	0	2	3	3	0	1	0	2	0	0	NA	NA	NA	NA	NA	NA	NA	NA	NA	NA	NA	NA	NA	NA	NA	NA	NA	NA	NA	NA	NA	NA	NA	NA	NA	NA	NA	10	CS	SG2	CoA	11	0	0
204	SG2_CoA06B	1	2	3	3	0	3	1	2	1	0	NA	NA	NA	2	3	3	2	0	0	0	0	0	NA	NA	NA	2	3	3	1	1	3	0	0	0	NA	NA	NA	10	CS	SG2	CoA	15	10	13
205	SG2_CoA07A	0	3	2	0	0	0	0	0	0	0	NA	NA	NA	NA	NA	NA	NA	NA	NA	NA	NA	NA	NA	NA	NA	NA	NA	NA	NA	NA	NA	NA	NA	NA	NA	NA	NA	10	CS	SG2	CoA	5	0	0
206	SG2_CoA07B	1	1	3	3	2	1	1	2	0	1	NA	NA	NA	1	3	2	2	1	1	1	1	0	NA	NA	NA	2	3	3	0	0	0	1	0	0	NA	NA	NA	10	CS	SG2	CoA	14	12	9
207	SG2_CoA08A	1	2	2	3	0	2	2	2	0	2	NA	NA	NA	2	2	0	0	1	0	0	0	0	NA	NA	NA	3	3	2	0	3	3	2	1	4	NA	NA	NA	10	CS	SG2	CoA	15	5	21
208	SG2_CoA08B	1	4	3	3	0	2	3	1	1	0	NA	NA	NA	3	3	3	2	1	3	0	0	0	NA	NA	NA	3	3	3	2	3	4	2	1	1	NA	NA	NA	10	CS	SG2	CoA	17	15	22
209	SG2_CoA09A	1	4	3	3	0	1	1	1	1	2	NA	NA	NA	3	2	1	0	2	2	1	0	0	NA	NA	NA	2	2	3	0	3	1	2	0	1	NA	NA	NA	10	CS	SG2	CoA	16	11	14
210	SG2_CoA09B	1	3	3	3	2	1	4	2	0	4	NA	NA	NA	4	3	3	2	2	4	2	1	3	NA	NA	NA	2	3	2	2	3	2	1	1	1	NA	NA	NA	10	CS	SG2	CoA	22	24	17
211	SG2_CoA10A	1	0	2	1	0	0	0	0	0	0	NA	NA	NA	2	0	2	0	1	0	0	0	0	NA	NA	NA	3	2	3	0	2	4	2	0	0	NA	NA	NA	10	CS	SG2	CoA	3	5	16
212	SG2_CoA10B	1	2	3	3	0	1	0	1	1	0	NA	NA	NA	3	3	1	0	1	1	2	0	0	NA	NA	NA	4	3	3	1	3	3	0	1	0	NA	NA	NA	10	CS	SG2	CoA	11	11	18
213	SG2_CoA11A	0	3	3	2	0	1	0	0	0	1	NA	NA	NA	1	3	3	0	1	0	0	0	0	NA	NA	NA	NA	NA	NA	NA	NA	NA	NA	NA	NA	NA	NA	NA	10	CS	SG2	CoA	10	8	0
214	SG2_CoA11B	0	NA	NA	NA	NA	NA	NA	NA	NA	NA	NA	NA	NA	1	3	3	0	1	0	2	0	0	NA	NA	NA	4	3	3	0	3	4	2	0	5	NA	NA	NA	10	CS	SG2	CoA	0	10	24
215	SG2_CoA12A	0	2	3	3	0	0	1	2	0	1	NA	NA	NA	NA	NA	NA	NA	NA	NA	NA	NA	NA	NA	NA	NA	4	3	3	0	1	2	1	0	1	NA	NA	NA	10	CS	SG2	CoA	12	0	15
216	SG2_CoA12B	0	3	3	3	0	1	0	1	1	0	NA	NA	NA	1	3	3	2	2	0	0	0	0	NA	NA	NA	NA	NA	NA	NA	NA	NA	NA	NA	NA	NA	NA	NA	10	CS	SG2	CoA	12	11	0
217	SG2_CoA13A	1	2	3	3	2	1	0	2	0	0	NA	NA	NA	3	3	1	2	1	2	2	1	0	NA	NA	NA	3	3	3	2	3	3	1	0	1	NA	NA	NA	10	CS	SG2	CoA	13	15	19
218	SG2_CoA13B	1	2	3	3	0	1	1	1	1	0	NA	NA	NA	3	2	3	0	1	0	1	0	0	NA	NA	NA	4	3	3	2	2	4	1	0	0	NA	NA	NA	10	CS	SG2	CoA	12	10	19
219	SG2_CoA14A	1	1	3	0	0	0	0	0	0	0	NA	NA	NA	3	3	3	0	0	2	0	0	0	NA	NA	NA	2	3	0	1	2	3	1	0	0	NA	NA	NA	10	CS	SG2	CoA	4	11	12
220	SG2_CoA14B	0	1	3	3	0	1	0	2	0	0	NA	NA	NA	3	2	3	0	1	1	2	0	0	NA	NA	NA	NA	NA	NA	NA	NA	NA	NA	NA	NA	NA	NA	NA	10	CS	SG2	CoA	10	12	0
221	SG2_CoA15A	0	2	3	3	2	2	0	2	1	2	NA	NA	NA	NA	NA	NA	NA	NA	NA	NA	NA	NA	NA	NA	NA	NA	NA	NA	NA	NA	NA	NA	NA	NA	NA	NA	NA	10	CS	SG2	CoA	17	0	0
222	SG2_CoA15B	0	3	2	3	0	3	0	1	0	0	NA	NA	NA	NA	NA	NA	NA	NA	NA	NA	NA	NA	NA	NA	NA	NA	NA	NA	NA	NA	NA	NA	NA	NA	NA	NA	NA	10	CS	SG2	CoA	12	0	0
223	SG2_CoA16A	1	4	2	1	0	1	1	1	1	0	NA	NA	NA	3	3	2	0	1	2	2	0	0	NA	NA	NA	3	3	3	0	1	1	2	0	0	NA	NA	NA	10	CS	SG2	CoA	11	13	13
224	SG2_CoA16B	1	2	2	3	0	0	1	0	1	0	NA	NA	NA	0	3	3	1	1	2	1	1	0	NA	NA	NA	2	3	2	0	1	0	1	1	0	NA	NA	NA	10	CS	SG2	CoA	9	12	10
225	SG2_CoA17A	1	4	3	3	0	1	0	0	0	0	NA	NA	NA	2	2	3	0	2	0	2	1	0	NA	NA	NA	2	2	2	0	1	3	0	0	0	NA	NA	NA	10	CS	SG2	CoA	11	12	10
226	SG2_CoA17B	1	1	3	1	0	1	0	0	0	0	NA	NA	NA	3	3	3	2	2	4	2	2	4	NA	NA	NA	4	3	3	0	2	4	2	1	4	NA	NA	NA	10	CS	SG2	CoA	6	25	23
227	SG2_CoA18A	1	4	3	3	0	1	0	2	1	0	NA	NA	NA	3	3	1	2	1	1	2	1	0	NA	NA	NA	4	3	3	0	1	3	2	2	0	NA	NA	NA	10	CS	SG2	CoA	14	14	18
228	SG2_CoA18B	0	3	3	3	2	2	4	2	1	3	NA	NA	NA	4	2	3	0	0	0	0	0	0	NA	NA	NA	NA	NA	NA	NA	NA	NA	NA	NA	NA	NA	NA	NA	10	CS	SG2	CoA	23	9	0
229	SG2_CoA19A	1	0	3	1	0	0	0	1	0	1	NA	NA	NA	3	3	1	0	1	0	0	0	0	NA	NA	NA	4	2	3	0	1	2	2	0	1	NA	NA	NA	10	CS	SG2	CoA	6	8	15
230	SG2_CoA19B	0	3	3	2	2	3	0	2	1	0	NA	NA	NA	1	3	3	0	2	0	0	0	0	NA	NA	NA	NA	NA	NA	NA	NA	NA	NA	NA	NA	NA	NA	NA	10	CS	SG2	CoA	16	9	0
231	SG2_CoA20A	1	4	3	3	0	1	1	0	0	0	NA	NA	NA	3	2	2	0	0	2	2	0	0	NA	NA	NA	4	2	3	2	2	2	2	2	0	NA	NA	NA	10	CS	SG2	CoA	12	11	19
232	SG2_CoA20B	1	2	3	3	0	2	2	0	0	0	NA	NA	NA	3	3	3	2	2	2	0	2	0	NA	NA	NA	1	3	3	2	2	3	1	1	1	NA	NA	NA	10	CS	SG2	CoA	12	17	17
233	SG2_CoA21A	0	2	3	3	0	0	2	2	1	0	NA	NA	NA	2	3	3	0	2	1	1	0	0	NA	NA	NA	NA	NA	NA	NA	NA	NA	NA	NA	NA	NA	NA	NA	10	CS	SG2	CoA	13	12	0
234	SG2_CoA21B	0	NA	NA	NA	NA	NA	NA	NA	NA	NA	NA	NA	NA	3	1	1	0	0	0	2	0	0	NA	NA	NA	NA	NA	NA	NA	NA	NA	NA	NA	NA	NA	NA	NA	10	CS	SG2	CoA	0	7	0
235	SG2_CoA22A	1	3	3	3	0	2	0	1	0	0	NA	NA	NA	1	3	3	2	2	0	2	0	0	NA	NA	NA	4	2	3	2	2	3	2	0	0	NA	NA	NA	10	CS	SG2	CoA	12	13	18
236	SG2_CoA22B	0	4	3	3	0	1	0	2	0	0	NA	NA	NA	1	3	2	2	2	0	1	0	0	NA	NA	NA	NA	NA	NA	NA	NA	NA	NA	NA	NA	NA	NA	NA	10	CS	SG2	CoA	13	11	0
237	SG2_CoA23A	1	1	2	2	0	1	0	0	0	0	NA	NA	NA	1	2	3	0	1	0	0	0	0	NA	NA	NA	4	3	3	2	1	4	2	1	3	NA	NA	NA	10	CS	SG2	CoA	6	7	23
238	SG2_CoA23B	1	3	3	3	0	0	0	1	1	0	NA	NA	NA	3	3	3	0	0	0	1	0	0	NA	NA	NA	1	3	1	0	2	3	1	0	3	NA	NA	NA	10	CS	SG2	CoA	11	10	14
239	SG2_CoA24A	0	3	3	2	0	0	0	1	1	0	NA	NA	NA	NA	NA	NA	NA	NA	NA	NA	NA	NA	NA	NA	NA	3	2	3	1	2	3	1	1	1	NA	NA	NA	10	CS	SG2	CoA	10	0	17
240	SG2_CoA24B	1	3	2	3	0	0	0	1	1	0	NA	NA	NA	2	3	3	0	0	0	1	0	2	NA	NA	NA	3	2	3	0	2	3	1	0	0	NA	NA	NA	10	CS	SG2	CoA	10	11	14
241	SG2_CoA25A	1	3	2	3	0	1	1	2	0	2	NA	NA	NA	4	3	3	2	1	3	2	1	1	NA	NA	NA	4	3	3	2	3	3	2	0	1	NA	NA	NA	10	CS	SG2	CoA	14	20	21
242	SG2_CoA25B	1	3	3	2	0	0	0	2	2	2	NA	NA	NA	4	3	3	2	2	0	0	0	0	NA	NA	NA	3	3	3	1	1	3	2	0	1	NA	NA	NA	10	CS	SG2	CoA	14	14	17
243	SG2_CoA26A	1	3	2	3	0	1	1	2	0	0	NA	NA	NA	3	2	2	0	0	3	1	0	1	NA	NA	NA	3	3	3	0	1	2	1	0	1	NA	NA	NA	10	CS	SG2	CoA	12	12	14
244	SG2_CoA26B	0	4	3	3	2	2	0	2	0	0	NA	NA	NA	NA	NA	NA	NA	NA	NA	NA	NA	NA	NA	NA	NA	4	3	3	2	2	3	1	0	0	NA	NA	NA	10	CS	SG2	CoA	16	0	18
245	SG2_CoA27A	1	3	3	3	0	0	0	0	1	0	NA	NA	NA	3	2	1	0	2	0	2	0	0	NA	NA	NA	2	2	1	0	1	0	0	1	0	NA	NA	NA	10	CS	SG2	CoA	10	10	7
246	SG2_CoA27B	0	2	3	2	0	0	0	2	0	0	NA	NA	NA	NA	NA	NA	NA	NA	NA	NA	NA	NA	NA	NA	NA	NA	NA	NA	NA	NA	NA	NA	NA	NA	NA	NA	NA	10	CS	SG2	CoA	9	0	0
247	SG2_CoA28A	1	2	3	3	2	2	0	2	1	0	NA	NA	NA	4	3	2	2	2	3	2	1	0	NA	NA	NA	3	3	3	0	1	2	1	0	0	NA	NA	NA	10	CS	SG2	CoA	15	19	13
248	SG2_CoA28B	0	NA	NA	NA	NA	NA	NA	NA	NA	NA	NA	NA	NA	NA	NA	NA	NA	NA	NA	NA	NA	NA	NA	NA	NA	NA	NA	NA	NA	NA	NA	NA	NA	NA	NA	NA	NA	10	CS	SG2	CoA	0	0	0
249	SG2_CoA29A	0	0	0	0	0	0	0	0	0	0	NA	NA	NA	NA	NA	NA	NA	NA	NA	NA	NA	NA	NA	NA	NA	1	3	3	2	3	2	1	2	1	NA	NA	NA	10	CS	SG2	CoA	0	0	18
250	SG2_CoA29B	0	3	3	3	2	1	2	2	1	0	NA	NA	NA	NA	NA	NA	NA	NA	NA	NA	NA	NA	NA	NA	NA	NA	NA	NA	NA	NA	NA	NA	NA	NA	NA	NA	NA	10	CS	SG2	CoA	17	0	0
251	SG2_CoA30A	1	3	2	3	0	1	2	0	0	0	NA	NA	NA	0	1	1	0	1	0	0	0	0	NA	NA	NA	4	3	3	2	3	4	2	1	5	NA	NA	NA	10	CS	SG2	CoA	11	3	27
252	SG2_CoA30B	0	3	3	3	0	1	0	2	0	0	NA	NA	NA	NA	NA	NA	NA	NA	NA	NA	NA	NA	NA	NA	NA	NA	NA	NA	NA	NA	NA	NA	NA	NA	NA	NA	NA	10	CS	SG2	CoA	12	0	0
253	SG2_CoA31A	0	4	3	3	2	3	4	2	0	2	NA	NA	NA	4	3	3	2	3	4	1	0	5	NA	NA	NA	NA	NA	NA	NA	NA	NA	NA	NA	NA	NA	NA	NA	10	CS	SG2	CoA	23	25	0
254	SG2_CoA31B	0	NA	NA	NA	NA	NA	NA	NA	NA	NA	NA	NA	NA	NA	NA	NA	NA	NA	NA	NA	NA	NA	NA	NA	NA	3	3	2	0	2	4	1	0	3	NA	NA	NA	10	CS	SG2	CoA	0	0	18
255	SG2_CoA32A	0	4	3	3	0	2	2	2	1	4	NA	NA	NA	0	0	0	0	0	0	0	0	0	NA	NA	NA	NA	NA	NA	NA	NA	NA	NA	NA	NA	NA	NA	NA	10	CS	SG2	CoA	21	0	0
256	SG2_CoA32B	0	NA	NA	NA	NA	NA	NA	NA	NA	NA	NA	NA	NA	3	3	1	2	1	1	2	0	0	NA	NA	NA	4	3	3	0	1	0	1	1	1	NA	NA	NA	10	CS	SG2	CoA	0	13	14
257	SG2_CoA33A	0	NA	NA	NA	NA	NA	NA	NA	NA	NA	NA	NA	NA	4	3	2	2	2	2	2	1	0	NA	NA	NA	NA	NA	NA	NA	NA	NA	NA	NA	NA	NA	NA	NA	10	CS	SG2	CoA	0	18	0
258	SG2_LoS01	1	3	0	0	0	0	0	0	0	1	NA	NA	NA	2	1	1	0	1	0	1	0	0	NA	NA	NA	3	1	1	0	0	0	0	0	0	NA	NA	NA	10	CS	SG2	LoS	4	6	5
259	SG2_LoS02	0	1	0	0	0	1	0	0	0	0	NA	NA	NA	1	0	2	0	0	0	0	0	1	NA	NA	NA	NA	NA	NA	NA	NA	NA	NA	NA	NA	NA	NA	NA	10	CS	SG2	LoS	2	4	0
260	SG2_LoS03	1	2	0	1	0	0	0	0	0	0	NA	NA	NA	2	0	2	0	0	0	2	0	0	NA	NA	NA	3	0	1	0	0	0	0	0	0	NA	NA	NA	10	CS	SG2	LoS	3	6	4
261	SG2_LoS04	1	1	0	0	0	0	0	0	0	0	NA	NA	NA	2	0	1	0	1	0	0	1	0	NA	NA	NA	0	0	0	0	0	0	0	0	0	NA	NA	NA	10	CS	SG2	LoS	1	5	0
262	SG2_LoS05	1	0	1	0	0	0	0	0	0	0	NA	NA	NA	2	0	0	0	0	0	0	0	0	NA	NA	NA	0	0	0	0	0	0	0	0	0	NA	NA	NA	10	CS	SG2	LoS	1	2	0
263	SG2_LoS06	1	3	3	3	0	1	0	1	0	0	NA	NA	NA	3	3	3	0	1	0	2	1	0	NA	NA	NA	2	1	3	2	2	0	0	0	0	NA	NA	NA	10	CS	SG2	LoS	11	13	10
264	SG2_LoS07	1	1	1	1	0	1	0	0	0	0	NA	NA	NA	2	1	1	0	1	0	1	0	0	NA	NA	NA	3	1	1	0	0	0	0	0	0	NA	NA	NA	10	CS	SG2	LoS	4	6	5
265	SG2_LoS08	1	0	1	1	0	2	0	1	0	0	NA	NA	NA	1	2	3	0	2	0	1	0	0	NA	NA	NA	2	2	0	0	0	0	0	0	0	NA	NA	NA	10	CS	SG2	LoS	5	9	4
266	SG2_LoS09	0	0	2	1	0	2	0	1	0	0	NA	NA	NA	NA	NA	NA	NA	NA	NA	NA	NA	NA	NA	NA	NA	NA	NA	NA	NA	NA	NA	NA	NA	NA	NA	NA	NA	10	CS	SG2	LoS	6	0	0
267	SG2_LoS10	0	1	1	1	0	0	0	0	0	0	NA	NA	NA	0	1	1	0	0	0	0	0	0	NA	NA	NA	NA	NA	NA	NA	NA	NA	NA	NA	NA	NA	NA	NA	10	CS	SG2	LoS	3	2	0
268	SG2_LoS11	0	NA	NA	NA	NA	NA	NA	NA	NA	NA	NA	NA	NA	NA	NA	NA	NA	NA	NA	NA	NA	NA	NA	NA	NA	NA	NA	NA	NA	NA	NA	NA	NA	NA	NA	NA	NA	10	CS	SG2	LoS	0	0	0
269	SG2_LoS12	0	0	0	0	0	0	0	0	0	0	NA	NA	NA	2	1	0	0	0	0	0	0	0	NA	NA	NA	NA	NA	NA	NA	NA	NA	NA	NA	NA	NA	NA	NA	10	CS	SG2	LoS	0	3	0
270	SG2_LoS13	1	1	0	2	0	1	0	0	0	0	NA	NA	NA	0	2	3	0	1	0	0	0	0	NA	NA	NA	3	2	2	2	2	0	0	0	1	NA	NA	NA	10	CS	SG2	LoS	4	6	12
271	SG2_LoS14	1	0	1	0	0	0	0	0	0	0	NA	NA	NA	3	3	3	0	1	1	2	0	0	NA	NA	NA	3	2	1	0	1	0	1	1	0	NA	NA	NA	10	CS	SG2	LoS	1	13	9
272	SG2_LoS15	0	NA	NA	NA	NA	NA	NA	NA	NA	NA	NA	NA	NA	NA	NA	NA	NA	NA	NA	NA	NA	NA	NA	NA	NA	NA	NA	NA	NA	NA	NA	NA	NA	NA	NA	NA	NA	10	CS	SG2	LoS	0	0	0
273	SG2_LoS16	0	0	0	2	0	1	0	0	0	0	NA	NA	NA	1	1	3	0	0	0	0	0	0	NA	NA	NA	NA	NA	NA	NA	NA	NA	NA	NA	NA	NA	NA	NA	10	CS	SG2	LoS	3	5	0
274	SG2_LoS17	0	3	3	0	0	1	0	0	0	0	NA	NA	NA	2	3	2	0	1	0	1	1	0	NA	NA	NA	NA	NA	NA	NA	NA	NA	NA	NA	NA	NA	NA	NA	10	CS	SG2	LoS	7	10	0
275	SG2_LoS18	0	2	1	2	0	0	0	0	0	0	NA	NA	NA	2	1	1	0	0	0	0	0	0	NA	NA	NA	NA	NA	NA	NA	NA	NA	NA	NA	NA	NA	NA	NA	10	CS	SG2	LoS	5	4	0
276	SG2_LoS19	0	1	3	3	0	0	0	1	0	1	NA	NA	NA	1	3	3	0	0	0	2	1	1	NA	NA	NA	NA	NA	NA	NA	NA	NA	NA	NA	NA	NA	NA	NA	10	CS	SG2	LoS	9	11	0
277	SG2_LoS20	0	NA	NA	NA	NA	NA	NA	NA	NA	NA	NA	NA	NA	3	1	1	0	0	0	0	0	0	NA	NA	NA	NA	NA	NA	NA	NA	NA	NA	NA	NA	NA	NA	NA	10	CS	SG2	LoS	0	5	0
278	SG2_LoS21	0	1	0	0	0	0	0	0	0	0	NA	NA	NA	NA	NA	NA	NA	NA	NA	NA	NA	NA	NA	NA	NA	NA	NA	NA	NA	NA	NA	NA	NA	NA	NA	NA	NA	10	CS	SG2	LoS	1	0	0
279	SG2_LoS22	1	0	0	1	0	0	0	0	0	0	NA	NA	NA	1	0	0	0	0	0	0	0	0	NA	NA	NA	1	0	0	0	0	0	0	0	0	NA	NA	NA	10	CS	SG2	LoS	1	1	1
280	SG2_LoS23	1	1	0	1	0	1	0	0	0	1	NA	NA	NA	0	1	2	0	0	2	0	0	0	NA	NA	NA	3	1	2	0	2	0	0	0	0	NA	NA	NA	10	CS	SG2	LoS	4	5	8
281	SG2_LoS24	1	1	0	0	0	0	0	0	0	0	NA	NA	NA	3	1	2	0	0	0	0	0	0	NA	NA	NA	3	1	2	2	2	0	0	0	0	NA	NA	NA	10	CS	SG2	LoS	1	6	10
282	SG2_LoS25	0	NA	NA	NA	NA	NA	NA	NA	NA	NA	NA	NA	NA	NA	NA	NA	NA	NA	NA	NA	NA	NA	NA	NA	NA	NA	NA	NA	NA	NA	NA	NA	NA	NA	NA	NA	NA	10	CS	SG2	LoS	0	0	0
283	SG2_LoS26	0	NA	NA	NA	NA	NA	NA	NA	NA	NA	NA	NA	NA	NA	NA	NA	NA	NA	NA	NA	NA	NA	NA	NA	NA	NA	NA	NA	NA	NA	NA	NA	NA	NA	NA	NA	NA	10	CS	SG2	LoS	0	0	0
284	SG2_LoS27	0	NA	NA	NA	NA	NA	NA	NA	NA	NA	NA	NA	NA	NA	NA	NA	NA	NA	NA	NA	NA	NA	NA	NA	NA	NA	NA	NA	NA	NA	NA	NA	NA	NA	NA	NA	NA	10	CS	SG2	LoS	0	0	0
285	SG2_LoS28	0	NA	NA	NA	NA	NA	NA	NA	NA	NA	NA	NA	NA	NA	NA	NA	NA	NA	NA	NA	NA	NA	NA	NA	NA	NA	NA	NA	NA	NA	NA	NA	NA	NA	NA	NA	NA	10	CS	SG2	LoS	0	0	0
286	SG2_LoS29	0	NA	NA	NA	NA	NA	NA	NA	NA	NA	NA	NA	NA	NA	NA	NA	NA	NA	NA	NA	NA	NA	NA	NA	NA	NA	NA	NA	NA	NA	NA	NA	NA	NA	NA	NA	NA	10	CS	SG2	LoS	0	0	0
287	SG2_LoS30	0	NA	NA	NA	NA	NA	NA	NA	NA	NA	NA	NA	NA	NA	NA	NA	NA	NA	NA	NA	NA	NA	NA	NA	NA	NA	NA	NA	NA	NA	NA	NA	NA	NA	NA	NA	NA	10	CS	SG2	LoS	0	0	0
