# Supplementary material for: The impact of spaced learning within physics lessons in secondary schools
Source: PLoS One. 2025 Apr 16;20(4):e0321552. doi: 10.1371/journal.pone.0321552 (PMC12002483; doi:10.1371/journal.pone.0321552)
Supplement: S3 File — (CSV) [file pone.0321552.s003.csv]

	Unique_StudentID	Complete_case	Q1_Pre	Q3_Pre	Q4_Pre	Q5_Pre	Q6_Pre	Q7_Pre	Q8_Pre	Q9_Pre	Q10_Pre	Q11_Pre	Q12_Pre	Q13_Pre	Q1_Test_1	Q3_Test_1	Q4_Test_1	Q5_Test_1	Q6_Test_1	Q7_Test_1	Q8_Test_1	Q9_Test_1	Q10_Test_1	Q11_Test_1	Q12_Test_1	Q13_Test_1	Q1_Test_2	Q3_Test_2	Q4_Test_2	Q5_Test_2	Q6_Test_2	Q7_Test_2	Q8_Test_2	Q9_Test_2	Q10_Test_2	Q11_Test_2	Q12_Test_2	Q13_Test_2	SchYear	GCSECourse	Group	School_name	Tot_Pre_updated	Tot_Test1_updated	Tot_Test2_updated
1	Ctrl_CaS01	0	3	3	3	0	1	0	1	1	1	0	1	0	NA	NA	NA	NA	NA	NA	NA	NA	NA	NA	NA	NA	NA	NA	NA	NA	NA	NA	NA	NA	NA	NA	NA	NA	11	Tr	Ctrl	CaS	14	0	0
2	Ctrl_CaS02	0	1	3	1	0	1	0	1	0	0	0	0	0	NA	NA	NA	NA	NA	NA	NA	NA	NA	NA	NA	NA	NA	NA	NA	NA	NA	NA	NA	NA	NA	NA	NA	NA	11	Tr	Ctrl	CaS	7	0	0
3	Ctrl_CaS03	0	2	3	2	2	2	0	2	1	0	1	0	1	NA	NA	NA	NA	NA	NA	NA	NA	NA	NA	NA	NA	NA	NA	NA	NA	NA	NA	NA	NA	NA	NA	NA	NA	11	Tr	Ctrl	CaS	16	0	0
4	Ctrl_CaS04	0	2	3	1	0	1	0	0	0	1	0	0	1	NA	NA	NA	NA	NA	NA	NA	NA	NA	NA	NA	NA	NA	NA	NA	NA	NA	NA	NA	NA	NA	NA	NA	NA	11	Tr	Ctrl	CaS	9	0	0
5	Ctrl_CaS05	0	1	3	3	2	3	0	2	1	0	1	3	0	NA	NA	NA	NA	NA	NA	NA	NA	NA	NA	NA	NA	NA	NA	NA	NA	NA	NA	NA	NA	NA	NA	NA	NA	11	Tr	Ctrl	CaS	19	0	0
6	Ctrl_CaS06	0	2	2	3	1	2	3	2	1	0	0	0	0	NA	NA	NA	NA	NA	NA	NA	NA	NA	NA	NA	NA	NA	NA	NA	NA	NA	NA	NA	NA	NA	NA	NA	NA	11	Tr	Ctrl	CaS	16	0	0
7	Ctrl_CaS07	0	0	3	1	0	1	1	2	0	0	1	0	0	NA	NA	NA	NA	NA	NA	NA	NA	NA	NA	NA	NA	NA	NA	NA	NA	NA	NA	NA	NA	NA	NA	NA	NA	11	Tr	Ctrl	CaS	9	0	0
8	Ctrl_CaS08	0	2	3	3	0	1	0	2	0	0	1	1	0	NA	NA	NA	NA	NA	NA	NA	NA	NA	NA	NA	NA	NA	NA	NA	NA	NA	NA	NA	NA	NA	NA	NA	NA	11	Tr	Ctrl	CaS	13	0	0
9	Ctrl_CaS09	0	3	3	3	0	1	0	0	0	0	0	1	0	NA	NA	NA	NA	NA	NA	NA	NA	NA	NA	NA	NA	NA	NA	NA	NA	NA	NA	NA	NA	NA	NA	NA	NA	11	Tr	Ctrl	CaS	11	0	0
10	Ctrl_CaS10	0	2	3	1	0	1	0	1	0	0	1	0	0	NA	NA	NA	NA	NA	NA	NA	NA	NA	NA	NA	NA	NA	NA	NA	NA	NA	NA	NA	NA	NA	NA	NA	NA	11	Tr	Ctrl	CaS	9	0	0
11	Ctrl_CaS11	0	1	3	3	0	1	0	0	0	0	2	0	0	NA	NA	NA	NA	NA	NA	NA	NA	NA	NA	NA	NA	NA	NA	NA	NA	NA	NA	NA	NA	NA	NA	NA	NA	11	Tr	Ctrl	CaS	10	0	0
12	Ctrl_CaS12	0	1	2	3	0	0	0	2	0	0	0	0	0	NA	NA	NA	NA	NA	NA	NA	NA	NA	NA	NA	NA	NA	NA	NA	NA	NA	NA	NA	NA	NA	NA	NA	NA	11	Tr	Ctrl	CaS	8	0	0
13	Ctrl_CaS13	0	3	2	2	2	1	0	0	0	0	0	0	0	NA	NA	NA	NA	NA	NA	NA	NA	NA	NA	NA	NA	NA	NA	NA	NA	NA	NA	NA	NA	NA	NA	NA	NA	11	Tr	Ctrl	CaS	10	0	0
14	Ctrl_CaS14	0	2	3	1	0	3	1	1	0	0	0	2	0	NA	NA	NA	NA	NA	NA	NA	NA	NA	NA	NA	NA	NA	NA	NA	NA	NA	NA	NA	NA	NA	NA	NA	NA	11	Tr	Ctrl	CaS	13	0	0
15	Ctrl_CaS15	0	1	3	2	0	0	0	1	0	0	2	0	0	NA	NA	NA	NA	NA	NA	NA	NA	NA	NA	NA	NA	NA	NA	NA	NA	NA	NA	NA	NA	NA	NA	NA	NA	11	Tr	Ctrl	CaS	9	0	0
16	Ctrl_CaS16	0	0	3	1	2	2	1	1	0	1	0	0	0	NA	NA	NA	NA	NA	NA	NA	NA	NA	NA	NA	NA	NA	NA	NA	NA	NA	NA	NA	NA	NA	NA	NA	NA	11	Tr	Ctrl	CaS	11	0	0
17	Ctrl_CaS17	0	1	3	3	0	0	0	2	0	0	1	0	0	NA	NA	NA	NA	NA	NA	NA	NA	NA	NA	NA	NA	NA	NA	NA	NA	NA	NA	NA	NA	NA	NA	NA	NA	11	Tr	Ctrl	CaS	10	0	0
18	Ctrl_CaS18	0	NA	NA	NA	NA	NA	NA	NA	NA	NA	NA	NA	NA	NA	NA	NA	NA	NA	NA	NA	NA	NA	NA	NA	NA	NA	NA	NA	NA	NA	NA	NA	NA	NA	NA	NA	NA	11	Tr	Ctrl	CaS	0	0	0
19	Ctrl_CaS19	0	1	3	3	0	2	0	1	0	1	1	1	0	NA	NA	NA	NA	NA	NA	NA	NA	NA	NA	NA	NA	NA	NA	NA	NA	NA	NA	NA	NA	NA	NA	NA	NA	11	Tr	Ctrl	CaS	13	0	0
20	Ctrl_CaS20	0	0	3	1	2	2	1	1	0	0	0	0	0	NA	NA	NA	NA	NA	NA	NA	NA	NA	NA	NA	NA	NA	NA	NA	NA	NA	NA	NA	NA	NA	NA	NA	NA	11	Tr	Ctrl	CaS	10	0	0
21	Ctrl_CaS21	0	1	2	0	2	1	1	2	0	0	0	0	0	NA	NA	NA	NA	NA	NA	NA	NA	NA	NA	NA	NA	NA	NA	NA	NA	NA	NA	NA	NA	NA	NA	NA	NA	11	Tr	Ctrl	CaS	9	0	0
22	Ctrl_CaS22	0	1	2	1	0	1	0	0	0	0	1	1	0	NA	NA	NA	NA	NA	NA	NA	NA	NA	NA	NA	NA	NA	NA	NA	NA	NA	NA	NA	NA	NA	NA	NA	NA	11	Tr	Ctrl	CaS	7	0	0
23	Ctrl_CaS23	0	2	2	3	0	0	1	2	0	1	2	0	0	NA	NA	NA	NA	NA	NA	NA	NA	NA	NA	NA	NA	NA	NA	NA	NA	NA	NA	NA	NA	NA	NA	NA	NA	11	Tr	Ctrl	CaS	13	0	0
24	Ctrl_CaS24	0	3	3	2	0	1	0	2	0	0	0	0	0	NA	NA	NA	NA	NA	NA	NA	NA	NA	NA	NA	NA	NA	NA	NA	NA	NA	NA	NA	NA	NA	NA	NA	NA	11	Tr	Ctrl	CaS	11	0	0
25	Ctrl_CaS25	0	3	3	2	2	1	0	2	0	0	1	0	3	NA	NA	NA	NA	NA	NA	NA	NA	NA	NA	NA	NA	NA	NA	NA	NA	NA	NA	NA	NA	NA	NA	NA	NA	11	Tr	Ctrl	CaS	17	0	0
26	Ctrl_CaS26	0	1	3	3	0	2	0	0	0	1	0	1	0	NA	NA	NA	NA	NA	NA	NA	NA	NA	NA	NA	NA	NA	NA	NA	NA	NA	NA	NA	NA	NA	NA	NA	NA	11	Tr	Ctrl	CaS	11	0	0
27	Ctrl_CaS27	0	0	2	3	0	1	2	0	0	0	1	0	0	NA	NA	NA	NA	NA	NA	NA	NA	NA	NA	NA	NA	NA	NA	NA	NA	NA	NA	NA	NA	NA	NA	NA	NA	11	Tr	Ctrl	CaS	9	0	0
28	Ctrl_CaS28	0	1	3	2	0	0	1	2	0	0	1	1	0	NA	NA	NA	NA	NA	NA	NA	NA	NA	NA	NA	NA	NA	NA	NA	NA	NA	NA	NA	NA	NA	NA	NA	NA	11	Tr	Ctrl	CaS	11	0	0
29	Ctrl_CaS29	0	1	3	2	0	0	0	2	0	1	1	0	0	NA	NA	NA	NA	NA	NA	NA	NA	NA	NA	NA	NA	NA	NA	NA	NA	NA	NA	NA	NA	NA	NA	NA	NA	11	Tr	Ctrl	CaS	10	0	0
30	Ctrl_CaS30	0	NA	NA	NA	NA	NA	NA	NA	NA	NA	NA	NA	NA	NA	NA	NA	NA	NA	NA	NA	NA	NA	NA	NA	NA	NA	NA	NA	NA	NA	NA	NA	NA	NA	NA	NA	NA	11	Tr	Ctrl	CaS	0	0	0
31	Ctrl_StS01	1	3	1	3	0	2	0	0	0	0	0	0	0	NA	NA	NA	NA	NA	NA	NA	NA	NA	NA	NA	NA	3	3	2	1	1	0	1	0	1	1	1	2	10	Tr	Ctrl	StS	9	0	16
32	Ctrl_StS02	1	1	3	2	0	0	0	1	0	0	0	0	0	NA	NA	NA	NA	NA	NA	NA	NA	NA	NA	NA	NA	1	3	1	0	0	0	0	0	2	0	0	0	10	Tr	Ctrl	StS	7	0	7
33	Ctrl_StS03	1	0	3	3	0	2	0	2	0	0	0	0	0	NA	NA	NA	NA	NA	NA	NA	NA	NA	NA	NA	NA	2	3	3	2	2	4	2	0	4	2	0	2	10	Tr	Ctrl	StS	10	0	26
34	Ctrl_StS04	1	2	2	3	0	1	0	0	0	1	1	0	0	NA	NA	NA	NA	NA	NA	NA	NA	NA	NA	NA	NA	1	3	2	0	1	0	0	1	1	0	1	1	10	Tr	Ctrl	StS	10	0	11
35	Ctrl_StS05	1	0	3	2	0	0	0	0	0	0	0	0	0	NA	NA	NA	NA	NA	NA	NA	NA	NA	NA	NA	NA	2	3	3	0	1	1	0	1	2	1	1	1	10	Tr	Ctrl	StS	5	0	16
36	Ctrl_StS06	1	0	3	2	0	1	1	2	1	0	0	0	1	NA	NA	NA	NA	NA	NA	NA	NA	NA	NA	NA	NA	2	3	3	1	2	4	1	0	0	0	1	4	10	Tr	Ctrl	StS	11	0	21
37	Ctrl_StS07	1	1	3	1	0	0	0	2	0	1	1	1	0	NA	NA	NA	NA	NA	NA	NA	NA	NA	NA	NA	NA	3	3	3	1	1	3	2	0	3	0	1	3	10	Tr	Ctrl	StS	10	0	23
38	Ctrl_StS08	1	3	2	3	0	0	0	0	0	0	0	0	0	NA	NA	NA	NA	NA	NA	NA	NA	NA	NA	NA	NA	3	2	2	2	1	0	1	1	0	1	1	2	10	Tr	Ctrl	StS	8	0	16
39	Ctrl_StS09	1	3	3	1	0	0	0	1	0	0	0	1	0	NA	NA	NA	NA	NA	NA	NA	NA	NA	NA	NA	NA	1	3	3	2	3	0	2	0	1	1	1	0	10	Tr	Ctrl	StS	9	0	17
40	Ctrl_StS10	1	2	3	3	0	0	0	2	0	0	0	0	0	NA	NA	NA	NA	NA	NA	NA	NA	NA	NA	NA	NA	4	3	3	2	2	4	0	0	4	1	0	2	10	Tr	Ctrl	StS	10	0	25
41	Ctrl_StS11	1	0	2	2	0	0	0	1	0	0	0	0	0	NA	NA	NA	NA	NA	NA	NA	NA	NA	NA	NA	NA	0	3	3	2	1	1	0	0	3	1	0	0	10	Tr	Ctrl	StS	5	0	14
42	Ctrl_StS12	1	3	2	2	0	1	0	0	0	0	0	0	0	NA	NA	NA	NA	NA	NA	NA	NA	NA	NA	NA	NA	4	3	3	0	1	1	0	0	0	2	0	0	10	Tr	Ctrl	StS	8	0	14
43	Ctrl_StS13	1	1	0	2	0	0	0	0	0	0	0	1	0	NA	NA	NA	NA	NA	NA	NA	NA	NA	NA	NA	NA	1	1	2	0	1	0	0	0	0	1	1	0	10	Tr	Ctrl	StS	4	0	7
44	Ctrl_StS14	1	0	3	2	0	0	0	2	0	0	0	0	0	NA	NA	NA	NA	NA	NA	NA	NA	NA	NA	NA	NA	4	2	3	2	2	1	0	0	0	1	1	0	10	Tr	Ctrl	StS	7	0	16
45	Ctrl_StS15	1	2	3	1	0	0	1	0	1	0	0	0	0	NA	NA	NA	NA	NA	NA	NA	NA	NA	NA	NA	NA	1	3	0	0	0	0	2	1	0	2	0	2	10	Tr	Ctrl	StS	8	0	11
46	Ctrl_StS16	1	0	3	3	0	1	0	1	0	0	0	0	0	NA	NA	NA	NA	NA	NA	NA	NA	NA	NA	NA	NA	1	3	2	0	0	0	0	1	0	0	1	0	10	Tr	Ctrl	StS	8	0	8
47	Ctrl_StS17	1	2	2	2	0	0	0	0	0	0	1	0	0	NA	NA	NA	NA	NA	NA	NA	NA	NA	NA	NA	NA	1	3	3	0	1	0	0	0	0	0	0	0	10	Tr	Ctrl	StS	7	0	8
48	Ctrl_StS18	1	2	2	3	0	0	0	0	0	0	1	0	0	NA	NA	NA	NA	NA	NA	NA	NA	NA	NA	NA	NA	2	3	3	2	2	0	0	1	0	0	1	3	10	Tr	Ctrl	StS	8	0	17
49	Ctrl_StS19	1	3	3	3	2	3	0	2	0	2	0	0	0	NA	NA	NA	NA	NA	NA	NA	NA	NA	NA	NA	NA	3	3	3	2	3	4	2	1	3	2	2	3	10	Tr	Ctrl	StS	18	0	31
50	Ctrl_StS20	1	1	2	3	0	0	0	1	2	1	0	0	0	NA	NA	NA	NA	NA	NA	NA	NA	NA	NA	NA	NA	2	2	1	0	1	1	0	0	0	1	0	0	10	Tr	Ctrl	StS	10	0	8
51	Ctrl_StS21	1	0	3	3	0	1	0	1	0	0	0	0	0	NA	NA	NA	NA	NA	NA	NA	NA	NA	NA	NA	NA	2	3	3	2	3	0	1	0	0	0	0	0	10	Tr	Ctrl	StS	8	0	14
52	Ctrl_StS22	1	0	3	3	0	1	0	0	0	0	0	0	0	NA	NA	NA	NA	NA	NA	NA	NA	NA	NA	NA	NA	4	3	3	0	0	0	1	0	1	0	0	0	10	Tr	Ctrl	StS	7	0	12
53	Ctrl_StS23	1	1	1	2	0	1	0	1	0	0	0	0	0	NA	NA	NA	NA	NA	NA	NA	NA	NA	NA	NA	NA	2	1	3	2	2	0	1	0	1	0	0	1	10	Tr	Ctrl	StS	6	0	13
54	Ctrl_StS24	1	3	3	3	0	1	0	2	0	0	0	0	1	NA	NA	NA	NA	NA	NA	NA	NA	NA	NA	NA	NA	3	3	3	2	2	4	2	2	0	1	1	2	10	Tr	Ctrl	StS	13	0	25
55	Ctrl_StS25	1	0	2	2	0	0	0	1	0	0	0	1	0	NA	NA	NA	NA	NA	NA	NA	NA	NA	NA	NA	NA	1	3	3	0	0	1	1	1	2	1	0	1	10	Tr	Ctrl	StS	6	0	14
56	Ctrl_StS26	1	0	3	2	0	0	0	2	0	0	0	0	0	NA	NA	NA	NA	NA	NA	NA	NA	NA	NA	NA	NA	2	3	3	2	2	2	0	2	0	1	4	3	10	Tr	Ctrl	StS	7	0	24
57	Ctrl_StS27	1	2	2	0	0	0	0	0	0	0	0	0	0	NA	NA	NA	NA	NA	NA	NA	NA	NA	NA	NA	NA	1	3	2	0	2	0	0	0	1	2	0	0	10	Tr	Ctrl	StS	4	0	11
58	Ctrl_StS28	1	2	3	3	2	2	1	1	0	0	1	0	0	NA	NA	NA	NA	NA	NA	NA	NA	NA	NA	NA	NA	4	3	2	2	2	3	2	1	0	2	0	3	10	Tr	Ctrl	StS	15	0	24
59	Ctrl_StS29	1	0	3	3	0	0	0	2	0	0	1	0	0	NA	NA	NA	NA	NA	NA	NA	NA	NA	NA	NA	NA	4	3	3	2	2	3	2	1	6	2	1	3	10	Tr	Ctrl	StS	9	0	32
60	Ctrl_StS30	0	NA	NA	NA	NA	NA	NA	NA	NA	NA	NA	NA	NA	NA	NA	NA	NA	NA	NA	NA	NA	NA	NA	NA	NA	NA	NA	NA	NA	NA	NA	NA	NA	NA	NA	NA	NA	10	Tr	Ctrl	StS	0	0	0
61	Ctrl_TrA01	1	2	3	1	0	1	0	1	0	1	0	1	0	NA	NA	NA	NA	NA	NA	NA	NA	NA	NA	NA	NA	4	3	3	0	0	0	1	0	0	0	2	0	10	Tr	Ctrl	TrA	10	0	13
62	Ctrl_TrA02	1	3	3	3	2	1	0	2	0	0	1	1	0	NA	NA	NA	NA	NA	NA	NA	NA	NA	NA	NA	NA	3	3	3	2	1	4	2	1	3	1	1	0	10	Tr	Ctrl	TrA	16	0	24
63	Ctrl_TrA03	1	2	2	2	0	0	0	0	0	0	1	0	0	NA	NA	NA	NA	NA	NA	NA	NA	NA	NA	NA	NA	1	2	1	0	0	0	0	0	0	0	0	0	10	Tr	Ctrl	TrA	7	0	4
64	Ctrl_TrA04	0	2	2	2	0	1	0	0	1	0	0	1	0	NA	NA	NA	NA	NA	NA	NA	NA	NA	NA	NA	NA	NA	NA	NA	NA	NA	NA	NA	NA	NA	NA	NA	NA	10	Tr	Ctrl	TrA	9	0	0
65	Ctrl_TrA05	1	1	3	3	0	2	0	2	0	0	0	0	0	NA	NA	NA	NA	NA	NA	NA	NA	NA	NA	NA	NA	4	3	3	0	3	3	2	2	0	1	0	0	10	Tr	Ctrl	TrA	11	0	21
66	Ctrl_TrA06	1	1	2	1	0	1	0	1	1	0	0	0	0	NA	NA	NA	NA	NA	NA	NA	NA	NA	NA	NA	NA	1	2	3	0	0	1	1	0	0	1	0	0	10	Tr	Ctrl	TrA	7	0	9
67	Ctrl_TrA07	1	2	3	2	0	1	1	0	0	0	0	0	0	NA	NA	NA	NA	NA	NA	NA	NA	NA	NA	NA	NA	1	3	3	0	1	0	1	0	0	0	0	0	10	Tr	Ctrl	TrA	9	0	9
68	Ctrl_TrA08	1	3	3	3	0	1	0	0	0	1	0	0	0	NA	NA	NA	NA	NA	NA	NA	NA	NA	NA	NA	NA	4	3	3	0	2	4	2	0	0	1	1	0	10	Tr	Ctrl	TrA	11	0	20
69	Ctrl_TrA09	1	0	3	1	0	1	0	2	0	3	1	2	0	NA	NA	NA	NA	NA	NA	NA	NA	NA	NA	NA	NA	4	3	3	2	2	2	1	1	4	1	1	0	10	Tr	Ctrl	TrA	13	0	24
70	Ctrl_TrA10	1	2	3	2	2	1	1	2	1	1	0	0	0	NA	NA	NA	NA	NA	NA	NA	NA	NA	NA	NA	NA	3	3	2	0	1	3	2	1	1	1	0	0	10	Tr	Ctrl	TrA	15	0	17
71	Ctrl_TrA11	1	1	3	3	0	3	1	0	0	1	0	0	0	NA	NA	NA	NA	NA	NA	NA	NA	NA	NA	NA	NA	1	3	3	0	0	0	1	0	0	1	0	0	10	Tr	Ctrl	TrA	12	0	9
72	Ctrl_TrA12	1	1	3	2	2	0	1	1	0	0	0	0	0	NA	NA	NA	NA	NA	NA	NA	NA	NA	NA	NA	NA	1	3	3	2	1	1	0	0	0	0	0	0	10	Tr	Ctrl	TrA	10	0	11
73	Ctrl_TrA13	1	1	2	3	0	1	0	0	1	0	1	0	0	NA	NA	NA	NA	NA	NA	NA	NA	NA	NA	NA	NA	3	3	3	0	1	1	2	2	0	1	1	0	10	Tr	Ctrl	TrA	9	0	17
74	Ctrl_TrA14	1	3	2	3	0	0	0	0	0	0	0	0	0	NA	NA	NA	NA	NA	NA	NA	NA	NA	NA	NA	NA	2	3	3	0	1	1	0	0	0	1	0	0	10	Tr	Ctrl	TrA	8	0	11
75	Ctrl_TrA15	0	NA	NA	NA	NA	NA	NA	NA	NA	NA	NA	NA	NA	NA	NA	NA	NA	NA	NA	NA	NA	NA	NA	NA	NA	3	3	3	2	3	0	2	0	1	1	3	0	10	Tr	Ctrl	TrA	0	0	21
76	Ctrl_TrA16	1	3	2	3	0	1	0	2	1	0	0	0	0	NA	NA	NA	NA	NA	NA	NA	NA	NA	NA	NA	NA	3	2	3	0	1	0	0	1	0	0	1	0	10	Tr	Ctrl	TrA	12	0	11
77	Ctrl_TrA17	1	2	3	3	0	2	1	1	0	1	0	0	0	NA	NA	NA	NA	NA	NA	NA	NA	NA	NA	NA	NA	1	3	3	0	0	1	1	1	0	1	1	0	10	Tr	Ctrl	TrA	13	0	12
78	Ctrl_TrA18	1	2	2	3	0	2	1	0	0	0	0	0	0	NA	NA	NA	NA	NA	NA	NA	NA	NA	NA	NA	NA	3	3	3	0	2	1	0	0	1	0	1	0	10	Tr	Ctrl	TrA	10	0	14
79	Ctrl_TrA19	1	0	3	3	0	2	1	2	0	1	0	0	0	NA	NA	NA	NA	NA	NA	NA	NA	NA	NA	NA	NA	1	3	3	0	2	4	2	0	1	0	0	0	10	Tr	Ctrl	TrA	12	0	16
80	Ctrl_TrA20	1	3	2	3	1	1	1	0	0	0	0	0	0	NA	NA	NA	NA	NA	NA	NA	NA	NA	NA	NA	NA	2	3	2	0	1	2	2	0	0	1	0	0	10	Tr	Ctrl	TrA	11	0	13
81	Ctrl_TrA21	1	1	3	3	0	0	0	1	1	0	1	1	0	NA	NA	NA	NA	NA	NA	NA	NA	NA	NA	NA	NA	3	3	3	0	1	2	1	2	0	2	1	0	10	Tr	Ctrl	TrA	11	0	18
82	Ctrl_TrA22	1	1	3	2	2	1	0	1	0	0	2	0	0	NA	NA	NA	NA	NA	NA	NA	NA	NA	NA	NA	NA	4	3	3	2	0	0	2	1	0	0	0	0	10	Tr	Ctrl	TrA	12	0	15
83	Ctrl_TrA23	1	3	3	3	0	2	0	2	0	0	0	0	0	NA	NA	NA	NA	NA	NA	NA	NA	NA	NA	NA	NA	1	3	3	2	1	1	0	0	0	0	2	0	10	Tr	Ctrl	TrA	13	0	13
84	Ctrl_TrA24	1	3	3	2	0	2	0	2	1	0	0	1	0	NA	NA	NA	NA	NA	NA	NA	NA	NA	NA	NA	NA	4	3	3	0	1	4	2	0	0	1	1	0	10	Tr	Ctrl	TrA	14	0	19
85	Ctrl_TrA25	1	0	3	1	0	1	0	1	0	1	0	1	0	NA	NA	NA	NA	NA	NA	NA	NA	NA	NA	NA	NA	1	3	1	0	1	0	1	0	3	0	1	0	10	Tr	Ctrl	TrA	8	0	11
86	Ctrl_TrA26	1	4	2	2	0	1	1	2	0	0	0	2	0	NA	NA	NA	NA	NA	NA	NA	NA	NA	NA	NA	NA	1	2	1	2	2	1	2	0	2	0	1	0	10	Tr	Ctrl	TrA	14	0	14
87	Ctrl_TrA27	1	3	3	1	0	0	0	0	0	0	1	0	0	NA	NA	NA	NA	NA	NA	NA	NA	NA	NA	NA	NA	1	3	2	0	1	0	0	2	0	0	1	0	10	Tr	Ctrl	TrA	8	0	10
88	Ctrl_TrA28	1	1	3	1	0	0	0	1	1	0	1	1	1	NA	NA	NA	NA	NA	NA	NA	NA	NA	NA	NA	NA	4	3	2	2	3	0	2	1	0	1	1	0	10	Tr	Ctrl	TrA	10	0	19
89	Ctrl_TrA29	1	3	3	0	0	2	0	0	0	0	1	1	0	NA	NA	NA	NA	NA	NA	NA	NA	NA	NA	NA	NA	1	3	2	0	1	0	0	1	0	1	0	0	10	Tr	Ctrl	TrA	10	0	9
90	Ctrl_TrA30	1	3	3	2	0	1	1	1	0	1	0	1	0	NA	NA	NA	NA	NA	NA	NA	NA	NA	NA	NA	NA	2	3	2	0	2	1	2	1	1	1	2	0	10	Tr	Ctrl	TrA	13	0	17
91	Ctrl_TrA31	1	0	3	2	0	1	0	1	0	1	0	0	0	NA	NA	NA	NA	NA	NA	NA	NA	NA	NA	NA	NA	1	3	3	2	1	0	2	0	1	0	3	0	10	Tr	Ctrl	TrA	8	0	16
92	Ctrl_TrA32	1	3	3	1	0	0	0	0	1	0	1	2	0	NA	NA	NA	NA	NA	NA	NA	NA	NA	NA	NA	NA	2	3	3	2	1	0	0	1	0	1	1	0	10	Tr	Ctrl	TrA	11	0	14
93	Ctrl_WVS01	0	NA	NA	NA	NA	NA	NA	NA	NA	NA	NA	NA	NA	NA	NA	NA	NA	NA	NA	NA	NA	NA	NA	NA	NA	NA	NA	NA	NA	NA	NA	NA	NA	NA	NA	NA	NA	10	Tr	Ctrl	WVS	0	0	0
94	Ctrl_WVS02	0	NA	NA	NA	NA	NA	NA	NA	NA	NA	NA	NA	NA	NA	NA	NA	NA	NA	NA	NA	NA	NA	NA	NA	NA	NA	NA	NA	NA	NA	NA	NA	NA	NA	NA	NA	NA	10	Tr	Ctrl	WVS	0	0	0
95	Ctrl_WVS03	0	NA	NA	NA	NA	NA	NA	NA	NA	NA	NA	NA	NA	NA	NA	NA	NA	NA	NA	NA	NA	NA	NA	NA	NA	NA	NA	NA	NA	NA	NA	NA	NA	NA	NA	NA	NA	10	Tr	Ctrl	WVS	0	0	0
96	Ctrl_WVS04	0	NA	NA	NA	NA	NA	NA	NA	NA	NA	NA	NA	NA	NA	NA	NA	NA	NA	NA	NA	NA	NA	NA	NA	NA	NA	NA	NA	NA	NA	NA	NA	NA	NA	NA	NA	NA	10	Tr	Ctrl	WVS	0	0	0
97	Ctrl_WVS05	0	NA	NA	NA	NA	NA	NA	NA	NA	NA	NA	NA	NA	NA	NA	NA	NA	NA	NA	NA	NA	NA	NA	NA	NA	NA	NA	NA	NA	NA	NA	NA	NA	NA	NA	NA	NA	10	Tr	Ctrl	WVS	0	0	0
98	Ctrl_WVS06	0	NA	NA	NA	NA	NA	NA	NA	NA	NA	NA	NA	NA	NA	NA	NA	NA	NA	NA	NA	NA	NA	NA	NA	NA	NA	NA	NA	NA	NA	NA	NA	NA	NA	NA	NA	NA	10	Tr	Ctrl	WVS	0	0	0
99	Ctrl_WVS07	0	NA	NA	NA	NA	NA	NA	NA	NA	NA	NA	NA	NA	NA	NA	NA	NA	NA	NA	NA	NA	NA	NA	NA	NA	NA	NA	NA	NA	NA	NA	NA	NA	NA	NA	NA	NA	10	Tr	Ctrl	WVS	0	0	0
100	Ctrl_WVS08	0	NA	NA	NA	NA	NA	NA	NA	NA	NA	NA	NA	NA	NA	NA	NA	NA	NA	NA	NA	NA	NA	NA	NA	NA	NA	NA	NA	NA	NA	NA	NA	NA	NA	NA	NA	NA	10	Tr	Ctrl	WVS	0	0	0
101	Ctrl_WVS09	0	NA	NA	NA	NA	NA	NA	NA	NA	NA	NA	NA	NA	NA	NA	NA	NA	NA	NA	NA	NA	NA	NA	NA	NA	NA	NA	NA	NA	NA	NA	NA	NA	NA	NA	NA	NA	10	Tr	Ctrl	WVS	0	0	0
102	Ctrl_WVS10	0	NA	NA	NA	NA	NA	NA	NA	NA	NA	NA	NA	NA	NA	NA	NA	NA	NA	NA	NA	NA	NA	NA	NA	NA	NA	NA	NA	NA	NA	NA	NA	NA	NA	NA	NA	NA	10	Tr	Ctrl	WVS	0	0	0
103	Ctrl_WVS11	0	NA	NA	NA	NA	NA	NA	NA	NA	NA	NA	NA	NA	NA	NA	NA	NA	NA	NA	NA	NA	NA	NA	NA	NA	NA	NA	NA	NA	NA	NA	NA	NA	NA	NA	NA	NA	10	Tr	Ctrl	WVS	0	0	0
104	Ctrl_WVS12	0	NA	NA	NA	NA	NA	NA	NA	NA	NA	NA	NA	NA	NA	NA	NA	NA	NA	NA	NA	NA	NA	NA	NA	NA	NA	NA	NA	NA	NA	NA	NA	NA	NA	NA	NA	NA	10	Tr	Ctrl	WVS	0	0	0
105	Ctrl_WVS13	0	NA	NA	NA	NA	NA	NA	NA	NA	NA	NA	NA	NA	NA	NA	NA	NA	NA	NA	NA	NA	NA	NA	NA	NA	NA	NA	NA	NA	NA	NA	NA	NA	NA	NA	NA	NA	10	Tr	Ctrl	WVS	0	0	0
106	Ctrl_WVS14	0	NA	NA	NA	NA	NA	NA	NA	NA	NA	NA	NA	NA	NA	NA	NA	NA	NA	NA	NA	NA	NA	NA	NA	NA	NA	NA	NA	NA	NA	NA	NA	NA	NA	NA	NA	NA	10	Tr	Ctrl	WVS	0	0	0
107	Ctrl_WVS15	0	NA	NA	NA	NA	NA	NA	NA	NA	NA	NA	NA	NA	NA	NA	NA	NA	NA	NA	NA	NA	NA	NA	NA	NA	NA	NA	NA	NA	NA	NA	NA	NA	NA	NA	NA	NA	10	Tr	Ctrl	WVS	0	0	0
108	Ctrl_WVS16	0	NA	NA	NA	NA	NA	NA	NA	NA	NA	NA	NA	NA	NA	NA	NA	NA	NA	NA	NA	NA	NA	NA	NA	NA	NA	NA	NA	NA	NA	NA	NA	NA	NA	NA	NA	NA	10	Tr	Ctrl	WVS	0	0	0
109	Ctrl_WVS17	0	NA	NA	NA	NA	NA	NA	NA	NA	NA	NA	NA	NA	NA	NA	NA	NA	NA	NA	NA	NA	NA	NA	NA	NA	NA	NA	NA	NA	NA	NA	NA	NA	NA	NA	NA	NA	10	Tr	Ctrl	WVS	0	0	0
110	Ctrl_WVS18	0	NA	NA	NA	NA	NA	NA	NA	NA	NA	NA	NA	NA	NA	NA	NA	NA	NA	NA	NA	NA	NA	NA	NA	NA	NA	NA	NA	NA	NA	NA	NA	NA	NA	NA	NA	NA	10	Tr	Ctrl	WVS	0	0	0
111	Ctrl_WVS19	0	NA	NA	NA	NA	NA	NA	NA	NA	NA	NA	NA	NA	NA	NA	NA	NA	NA	NA	NA	NA	NA	NA	NA	NA	NA	NA	NA	NA	NA	NA	NA	NA	NA	NA	NA	NA	10	Tr	Ctrl	WVS	0	0	0
112	Ctrl_WVS20	0	NA	NA	NA	NA	NA	NA	NA	NA	NA	NA	NA	NA	NA	NA	NA	NA	NA	NA	NA	NA	NA	NA	NA	NA	NA	NA	NA	NA	NA	NA	NA	NA	NA	NA	NA	NA	10	Tr	Ctrl	WVS	0	0	0
113	Ctrl_WVS21	0	NA	NA	NA	NA	NA	NA	NA	NA	NA	NA	NA	NA	NA	NA	NA	NA	NA	NA	NA	NA	NA	NA	NA	NA	NA	NA	NA	NA	NA	NA	NA	NA	NA	NA	NA	NA	10	Tr	Ctrl	WVS	0	0	0
114	Ctrl_WVS22	0	NA	NA	NA	NA	NA	NA	NA	NA	NA	NA	NA	NA	NA	NA	NA	NA	NA	NA	NA	NA	NA	NA	NA	NA	NA	NA	NA	NA	NA	NA	NA	NA	NA	NA	NA	NA	10	Tr	Ctrl	WVS	0	0	0
115	Ctrl_WVS23	0	NA	NA	NA	NA	NA	NA	NA	NA	NA	NA	NA	NA	NA	NA	NA	NA	NA	NA	NA	NA	NA	NA	NA	NA	NA	NA	NA	NA	NA	NA	NA	NA	NA	NA	NA	NA	10	Tr	Ctrl	WVS	0	0	0
116	Ctrl_WVS24	0	NA	NA	NA	NA	NA	NA	NA	NA	NA	NA	NA	NA	NA	NA	NA	NA	NA	NA	NA	NA	NA	NA	NA	NA	NA	NA	NA	NA	NA	NA	NA	NA	NA	NA	NA	NA	10	Tr	Ctrl	WVS	0	0	0
117	Ctrl_WVS25	0	NA	NA	NA	NA	NA	NA	NA	NA	NA	NA	NA	NA	NA	NA	NA	NA	NA	NA	NA	NA	NA	NA	NA	NA	NA	NA	NA	NA	NA	NA	NA	NA	NA	NA	NA	NA	10	Tr	Ctrl	WVS	0	0	0
118	Ctrl_WVS26	0	NA	NA	NA	NA	NA	NA	NA	NA	NA	NA	NA	NA	NA	NA	NA	NA	NA	NA	NA	NA	NA	NA	NA	NA	NA	NA	NA	NA	NA	NA	NA	NA	NA	NA	NA	NA	10	Tr	Ctrl	WVS	0	0	0
119	Ctrl_WVS27	0	NA	NA	NA	NA	NA	NA	NA	NA	NA	NA	NA	NA	NA	NA	NA	NA	NA	NA	NA	NA	NA	NA	NA	NA	NA	NA	NA	NA	NA	NA	NA	NA	NA	NA	NA	NA	10	Tr	Ctrl	WVS	0	0	0
120	Ctrl_WVS28	0	NA	NA	NA	NA	NA	NA	NA	NA	NA	NA	NA	NA	NA	NA	NA	NA	NA	NA	NA	NA	NA	NA	NA	NA	NA	NA	NA	NA	NA	NA	NA	NA	NA	NA	NA	NA	10	Tr	Ctrl	WVS	0	0	0
121	Ctrl_WVS29	0	NA	NA	NA	NA	NA	NA	NA	NA	NA	NA	NA	NA	NA	NA	NA	NA	NA	NA	NA	NA	NA	NA	NA	NA	NA	NA	NA	NA	NA	NA	NA	NA	NA	NA	NA	NA	10	Tr	Ctrl	WVS	0	0	0
122	Ctrl_WVS30	0	NA	NA	NA	NA	NA	NA	NA	NA	NA	NA	NA	NA	NA	NA	NA	NA	NA	NA	NA	NA	NA	NA	NA	NA	NA	NA	NA	NA	NA	NA	NA	NA	NA	NA	NA	NA	10	Tr	Ctrl	WVS	0	0	0
123	SG1_CaS01	1	1	3	3	2	2	1	1	0	0	1	0	1	4	3	3	2	3	2	2	1	1	1	1	3	3	3	3	2	2	2	2	0	0	1	1	2	11	Tr	SG1	CaS	15	26	21
124	SG1_CaS02	1	1	2	2	0	2	1	0	2	0	0	2	0	1	2	0	0	1	1	0	0	0	1	3	0	3	2	2	0	2	1	0	0	0	0	3	0	11	Tr	SG1	CaS	12	9	13
125	SG1_CaS03	1	3	3	3	0	1	1	2	0	0	0	1	1	3	3	3	2	3	0	1	0	1	0	2	2	2	3	3	2	3	0	1	0	0	1	2	0	11	Tr	SG1	CaS	15	20	17
126	SG1_CaS04	1	3	2	1	2	0	2	0	1	1	0	0	0	3	3	1	0	1	3	0	1	1	0	0	2	2	3	3	2	1	3	2	0	3	1	0	2	11	Tr	SG1	CaS	12	15	22
127	SG1_CaS05	0	NA	NA	NA	NA	NA	NA	NA	NA	NA	NA	NA	NA	2	3	3	2	3	2	2	0	2	1	0	1	1	3	3	2	1	0	2	1	0	1	0	0	11	Tr	SG1	CaS	0	21	14
128	SG1_CaS06	1	1	3	2	2	1	0	1	0	0	2	0	0	4	2	3	2	0	1	2	0	1	1	0	1	1	3	3	2	1	3	2	0	1	1	0	2	11	Tr	SG1	CaS	12	17	19
129	SG1_CaS07	1	3	3	3	1	1	0	2	0	0	0	0	0	4	3	3	2	2	0	2	0	1	0	0	1	1	3	3	2	1	1	2	1	1	0	0	0	11	Tr	SG1	CaS	13	18	15
130	SG1_CaS08	1	2	2	3	0	1	0	0	1	3	1	1	0	3	3	3	2	2	4	1	1	3	1	1	4	3	3	3	2	2	3	2	0	5	1	4	4	11	Tr	SG1	CaS	14	28	32
131	SG1_CaS09	1	0	3	3	2	3	0	0	0	0	1	0	0	4	3	3	2	3	2	1	1	4	1	2	3	3	3	3	2	3	1	0	1	0	1	2	3	11	Tr	SG1	CaS	12	29	22
132	SG1_CaS10	0	2	3	3	2	1	2	1	0	0	0	0	2	NA	NA	NA	NA	NA	NA	NA	NA	NA	NA	NA	NA	2	3	3	2	1	3	2	0	0	2	0	3	11	Tr	SG1	CaS	16	0	21
133	SG1_CaS11	1	2	3	3	2	2	1	2	1	1	2	0	2	4	3	3	2	3	1	2	1	3	1	1	4	3	3	3	2	3	2	2	1	2	1	0	3	11	Tr	SG1	CaS	21	28	25
134	SG1_CaS12	1	1	3	3	2	1	1	1	0	0	0	1	0	0	3	3	2	1	1	0	0	0	0	0	0	0	3	3	2	2	1	1	1	0	0	0	0	11	Tr	SG1	CaS	13	10	13
135	SG1_CaS13	0	NA	NA	NA	NA	NA	NA	NA	NA	NA	NA	NA	NA	NA	NA	NA	NA	NA	NA	NA	NA	NA	NA	NA	NA	4	3	3	0	2	1	2	0	0	1	4	0	11	Tr	SG1	CaS	0	0	20
136	SG1_CaS14	1	1	3	3	0	0	0	2	0	1	1	2	3	3	3	3	1	2	3	2	2	5	1	2	4	3	2	3	0	2	2	2	1	5	1	3	2	11	Tr	SG1	CaS	16	31	26
137	SG1_CaS15	0	NA	NA	NA	NA	NA	NA	NA	NA	NA	NA	NA	NA	NA	NA	NA	NA	NA	NA	NA	NA	NA	NA	NA	NA	2	3	2	0	0	0	2	0	0	0	0	0	11	Tr	SG1	CaS	0	0	9
138	SG1_CaS16	1	1	3	2	2	0	0	1	0	0	0	0	0	3	3	3	2	2	0	2	1	0	2	0	0	2	3	2	2	3	0	2	0	0	1	0	0	11	Tr	SG1	CaS	9	18	15
139	SG1_CaS17	1	4	3	3	2	3	3	2	0	1	1	0	4	4	3	3	2	3	3	2	1	4	1	4	3	4	3	3	2	3	3	2	0	3	1	2	2	11	Tr	SG1	CaS	26	33	28
140	SG1_CaS18	0	3	2	1	0	2	0	0	1	1	1	0	0	NA	NA	NA	NA	NA	NA	NA	NA	NA	NA	NA	NA	0	1	0	0	1	0	1	1	0	0	0	0	11	Tr	SG1	CaS	11	0	4
141	SG1_CaS19	1	0	3	3	2	1	1	2	0	0	1	0	0	1	3	3	2	3	2	2	0	2	0	0	3	1	3	3	2	3	1	2	0	0	1	0	1	11	Tr	SG1	CaS	13	21	17
142	SG1_CaS20	1	2	2	2	0	1	0	2	0	0	0	0	0	1	3	3	0	2	0	0	1	1	1	0	1	1	2	3	2	1	1	1	1	0	1	0	0	11	Tr	SG1	CaS	9	13	13
143	SG1_CaS21	1	1	2	2	0	1	0	0	0	0	0	0	0	2	3	2	0	1	1	0	0	0	1	1	1	0	3	2	2	1	0	0	0	0	0	1	0	11	Tr	SG1	CaS	6	12	9
144	SG1_CaS22	0	1	3	3	0	1	1	1	0	0	1	0	0	NA	NA	NA	NA	NA	NA	NA	NA	NA	NA	NA	NA	3	3	2	2	0	0	1	1	0	1	0	0	11	Tr	SG1	CaS	11	0	13
145	SG1_CaS23	1	0	3	3	0	2	1	2	1	0	1	0	1	3	3	3	2	2	2	2	2	1	1	4	1	4	3	3	2	1	2	2	2	0	0	4	2	11	Tr	SG1	CaS	14	26	25
146	SG1_CaS24	1	4	3	1	0	1	0	1	0	0	0	0	0	2	2	2	2	2	1	2	0	1	1	0	1	2	3	3	2	1	1	2	0	0	1	0	0	11	Tr	SG1	CaS	10	16	15
147	SG1_CaS25	1	2	3	3	0	0	1	1	0	0	1	1	1	3	3	3	0	1	0	2	1	1	0	1	0	2	3	3	0	2	0	0	0	0	1	0	0	11	Tr	SG1	CaS	13	15	11
148	SG1_CaS26	1	1	3	1	0	0	1	1	0	0	0	1	0	3	3	1	0	1	3	0	0	2	0	2	1	2	3	3	0	2	3	2	1	1	1	0	1	11	Tr	SG1	CaS	8	16	19
149	SG1_CaS27	1	2	3	3	2	1	1	1	0	2	0	0	0	3	3	3	2	2	1	2	0	1	0	2	0	1	3	1	2	1	0	2	1	1	0	0	0	11	Tr	SG1	CaS	15	19	12
150	SG1_CaS28	1	1	3	3	2	2	2	2	0	0	2	1	3	4	3	3	2	2	2	2	2	1	2	0	4	4	3	3	2	3	2	2	2	1	2	2	4	11	Tr	SG1	CaS	21	27	30
151	SG1_CaS29	0	NA	NA	NA	NA	NA	NA	NA	NA	NA	NA	NA	NA	NA	NA	NA	NA	NA	NA	NA	NA	NA	NA	NA	NA	NA	NA	NA	NA	NA	NA	NA	NA	NA	NA	NA	NA	11	Tr	SG1	CaS	0	0	0
152	SG1_CaS30	0	NA	NA	NA	NA	NA	NA	NA	NA	NA	NA	NA	NA	NA	NA	NA	NA	NA	NA	NA	NA	NA	NA	NA	NA	NA	NA	NA	NA	NA	NA	NA	NA	NA	NA	NA	NA	11	Tr	SG1	CaS	0	0	0
153	SG1_StS01	1	1	3	1	0	1	0	0	0	0	0	0	0	1	3	2	2	0	0	1	0	0	0	0	0	0	3	2	0	1	0	0	0	1	0	0	0	10	Tr	SG1	StS	6	9	7
154	SG1_StS02	0	NA	NA	NA	NA	NA	NA	NA	NA	NA	NA	NA	NA	2	0	0	0	2	2	0	0	0	2	0	0	1	1	1	0	2	0	0	0	0	1	0	0	10	Tr	SG1	StS	0	8	6
155	SG1_StS03	1	0	3	3	2	1	0	2	0	0	1	0	0	2	3	3	2	2	0	2	0	0	2	1	0	2	3	3	2	1	0	2	0	0	1	0	0	10	Tr	SG1	StS	12	17	14
156	SG1_StS04	0	NA	NA	NA	NA	NA	NA	NA	NA	NA	NA	NA	NA	2	2	2	0	2	0	1	0	0	1	1	0	3	2	3	0	3	0	0	0	0	0	0	0	10	Tr	SG1	StS	0	11	11
157	SG1_StS05	1	1	3	2	0	0	0	2	0	0	1	1	0	3	3	3	2	1	2	0	0	0	1	1	0	1	3	2	2	1	0	1	0	0	0	0	0	10	Tr	SG1	StS	10	16	10
158	SG1_StS06	1	3	3	3	0	0	0	2	1	0	0	0	1	1	3	3	0	0	0	2	0	0	0	0	0	3	3	3	0	0	1	1	0	0	0	0	1	10	Tr	SG1	StS	13	9	12
159	SG1_StS07	1	3	3	2	0	1	0	0	0	0	0	0	0	3	3	3	2	1	1	1	0	0	0	0	0	3	3	3	0	2	0	1	0	1	1	0	0	10	Tr	SG1	StS	9	14	14
160	SG1_StS08	1	2	2	0	0	0	1	0	0	0	0	0	1	2	3	2	2	0	0	0	0	1	1	0	3	1	3	1	0	1	0	0	0	0	0	0	1	10	Tr	SG1	StS	6	14	7
161	SG1_StS09	1	2	3	3	1	0	0	2	0	0	0	0	0	1	3	2	2	2	1	2	0	1	2	0	0	0	3	3	0	2	0	2	0	0	2	0	0	10	Tr	SG1	StS	11	16	12
162	SG1_StS10	0	NA	NA	NA	NA	NA	NA	NA	NA	NA	NA	NA	NA	3	3	2	2	2	0	2	0	0	0	0	1	3	2	3	2	2	1	1	0	0	0	0	0	10	Tr	SG1	StS	0	15	14
163	SG1_StS11	1	3	3	3	0	2	0	0	1	0	0	0	0	1	3	3	2	1	0	1	0	0	0	0	0	1	3	1	0	1	0	1	2	0	1	0	0	10	Tr	SG1	StS	12	11	10
164	SG1_StS12	1	1	3	3	0	1	0	1	0	0	0	0	0	3	3	2	0	0	0	2	0	0	0	0	0	3	3	3	0	1	0	2	0	0	1	0	0	10	Tr	SG1	StS	9	10	13
165	SG1_StS13	1	3	1	2	0	0	2	1	0	0	0	0	0	0	2	2	0	0	0	1	0	0	1	0	0	0	3	1	0	0	1	0	0	0	0	0	0	10	Tr	SG1	StS	9	6	5
166	SG1_StS14	0	1	2	2	0	0	0	0	0	0	1	0	0	NA	NA	NA	NA	NA	NA	NA	NA	NA	NA	NA	NA	0	2	1	0	0	0	0	0	0	0	0	0	10	Tr	SG1	StS	6	0	3
167	SG1_StS15	1	1	3	1	0	0	0	1	1	0	0	0	0	1	3	2	2	3	1	1	1	0	0	0	0	0	3	3	2	3	1	1	2	1	0	0	0	10	Tr	SG1	StS	7	14	16
168	SG1_StS16	0	NA	NA	NA	NA	NA	NA	NA	NA	NA	NA	NA	NA	NA	NA	NA	NA	NA	NA	NA	NA	NA	NA	NA	NA	NA	NA	NA	NA	NA	NA	NA	NA	NA	NA	NA	NA	10	Tr	SG1	StS	0	0	0
169	SG1_StS17	0	NA	NA	NA	NA	NA	NA	NA	NA	NA	NA	NA	NA	2	3	3	2	2	0	1	0	0	1	0	2	2	3	3	2	1	0	2	0	0	0	0	0	10	Tr	SG1	StS	0	16	13
170	SG1_StS18	1	0	2	0	0	0	0	0	0	0	0	0	0	0	3	1	0	0	0	0	0	0	0	0	0	0	1	1	0	0	0	0	0	0	0	0	0	10	Tr	SG1	StS	2	4	2
171	SG1_StS19	1	2	2	2	0	0	0	2	0	0	0	0	0	2	3	2	2	0	0	1	0	0	0	0	1	2	2	0	2	1	0	0	0	0	0	0	0	10	Tr	SG1	StS	8	11	7
172	SG1_StS20	1	1	2	3	0	0	0	0	0	0	1	1	0	2	3	3	0	1	0	0	0	0	1	1	0	2	3	2	0	0	0	0	0	0	0	0	0	10	Tr	SG1	StS	8	11	7
173	SG1_StS21	0	NA	NA	NA	NA	NA	NA	NA	NA	NA	NA	NA	NA	0	3	2	0	0	0	0	0	0	0	0	0	3	2	1	0	0	2	1	0	0	0	0	0	10	Tr	SG1	StS	0	5	9
174	SG1_StS22	1	2	3	3	0	2	0	1	0	0	0	1	1	3	3	3	2	2	1	1	0	0	0	2	0	2	3	2	2	2	1	2	0	1	0	0	0	10	Tr	SG1	StS	13	17	15
175	SG1_StS23	1	2	2	3	0	0	0	1	0	0	0	0	0	0	2	2	0	0	0	0	0	0	0	0	0	3	2	1	0	1	0	0	0	0	1	0	0	10	Tr	SG1	StS	8	4	8
176	SG1_StS24	0	2	3	3	0	0	0	0	0	0	0	1	0	1	3	2	0	0	1	0	0	0	1	1	0	NA	NA	NA	NA	NA	NA	NA	NA	NA	NA	NA	NA	10	Tr	SG1	StS	9	9	0
177	SG1_StS25	1	1	3	3	0	1	2	1	0	0	0	1	0	2	3	3	0	0	0	1	1	0	1	0	0	2	3	3	0	2	1	1	1	0	1	0	0	10	Tr	SG1	StS	12	11	14
178	SG1_StS26	0	NA	NA	NA	NA	NA	NA	NA	NA	NA	NA	NA	NA	NA	NA	NA	NA	NA	NA	NA	NA	NA	NA	NA	NA	3	3	3	0	1	0	2	0	0	0	0	0	10	Tr	SG1	StS	0	0	12
179	SG1_StS27	0	NA	NA	NA	NA	NA	NA	NA	NA	NA	NA	NA	NA	NA	NA	NA	NA	NA	NA	NA	NA	NA	NA	NA	NA	0	2	2	0	1	0	0	0	0	1	0	0	10	Tr	SG1	StS	0	0	6
180	SG1_StS28	0	NA	NA	NA	NA	NA	NA	NA	NA	NA	NA	NA	NA	NA	NA	NA	NA	NA	NA	NA	NA	NA	NA	NA	NA	NA	NA	NA	NA	NA	NA	NA	NA	NA	NA	NA	NA	10	Tr	SG1	StS	0	0	0
181	SG1_StS29	0	NA	NA	NA	NA	NA	NA	NA	NA	NA	NA	NA	NA	NA	NA	NA	NA	NA	NA	NA	NA	NA	NA	NA	NA	NA	NA	NA	NA	NA	NA	NA	NA	NA	NA	NA	NA	10	Tr	SG1	StS	0	0	0
182	SG1_StS30	0	NA	NA	NA	NA	NA	NA	NA	NA	NA	NA	NA	NA	NA	NA	NA	NA	NA	NA	NA	NA	NA	NA	NA	NA	NA	NA	NA	NA	NA	NA	NA	NA	NA	NA	NA	NA	10	Tr	SG1	StS	0	0	0
183	SG1_TrA01	0	1	2	3	0	1	1	0	0	0	1	0	1	NA	NA	NA	NA	NA	NA	NA	NA	NA	NA	NA	NA	0	3	2	0	1	0	2	0	0	1	0	0	10	Tr	SG1	TrA	10	0	9
184	SG1_TrA02	1	2	3	1	0	1	0	1	0	0	0	0	0	2	3	3	0	1	0	0	1	1	1	0	0	2	3	3	0	1	0	2	0	1	0	0	1	10	Tr	SG1	TrA	8	12	13
185	SG1_TrA03	1	2	2	0	0	2	0	0	0	0	1	0	0	2	2	1	0	2	0	0	0	0	0	0	0	3	2	3	0	2	1	1	1	1	0	0	0	10	Tr	SG1	TrA	7	7	14
186	SG1_TrA04	1	3	3	3	0	3	1	0	1	0	0	2	0	3	2	2	0	1	0	0	1	1	1	1	0	3	3	3	1	2	1	1	1	1	0	2	0	10	Tr	SG1	TrA	16	12	18
187	SG1_TrA05	1	4	1	1	2	1	0	0	0	0	2	0	0	2	1	1	2	2	1	0	1	0	1	1	0	2	2	2	2	1	0	1	0	0	0	1	0	10	Tr	SG1	TrA	11	12	11
188	SG1_TrA06	1	3	3	3	0	1	0	1	0	1	1	1	0	3	3	3	2	2	1	1	0	1	0	0	0	3	3	2	0	3	1	1	2	0	0	2	2	10	Tr	SG1	TrA	14	16	19
189	SG1_TrA07	0	2	2	1	0	2	0	2	0	0	0	0	0	NA	NA	NA	NA	NA	NA	NA	NA	NA	NA	NA	NA	3	2	2	0	1	0	1	0	1	0	1	0	10	Tr	SG1	TrA	9	0	11
190	SG1_TrA08	1	2	1	0	0	2	2	1	0	0	0	1	0	2	1	2	2	3	0	0	0	0	1	2	0	2	1	3	2	2	1	0	0	0	1	3	0	10	Tr	SG1	TrA	9	13	15
191	SG1_TrA09	0	NA	NA	NA	NA	NA	NA	NA	NA	NA	NA	NA	NA	1	3	3	2	1	0	0	0	0	1	1	0	2	3	1	0	1	0	0	1	0	0	0	0	10	Tr	SG1	TrA	0	12	8
192	SG1_TrA10	1	1	3	2	0	0	1	0	0	0	2	0	0	1	3	3	2	2	1	1	0	0	1	1	0	1	3	3	2	2	1	2	0	0	0	0	0	10	Tr	SG1	TrA	9	15	14
193	SG1_TrA11	1	3	2	1	0	1	0	0	1	0	2	0	0	1	2	1	0	1	0	0	0	0	0	0	0	0	3	1	0	2	0	1	0	0	0	0	0	10	Tr	SG1	TrA	10	5	7
194	SG1_TrA12	1	3	2	3	0	2	0	0	0	0	0	0	0	3	3	3	0	1	0	0	0	0	0	0	0	3	3	3	1	3	2	1	1	1	1	1	0	10	Tr	SG1	TrA	10	10	20
195	SG1_TrA13	1	3	2	3	0	1	0	1	0	0	1	0	0	3	3	3	0	1	2	1	0	0	1	0	0	3	2	3	0	1	1	1	1	2	0	1	1	10	Tr	SG1	TrA	11	14	16
196	SG1_TrA14	0	3	2	2	0	1	0	1	0	0	0	1	0	NA	NA	NA	NA	NA	NA	NA	NA	NA	NA	NA	NA	3	3	3	2	2	0	1	0	1	1	1	0	10	Tr	SG1	TrA	10	0	17
197	SG1_TrA15	1	0	3	3	0	1	0	1	0	0	1	0	0	3	3	3	2	2	0	1	0	1	1	0	4	0	3	3	2	2	2	2	1	1	1	1	4	10	Tr	SG1	TrA	9	20	22
198	SG1_TrA16	1	3	2	2	0	1	0	2	0	0	1	0	0	2	2	3	0	1	0	2	1	0	1	1	1	3	3	3	0	3	0	2	2	0	0	0	1	10	Tr	SG1	TrA	11	14	17
199	SG1_TrA17	1	1	1	2	0	2	0	0	0	0	1	0	0	3	3	1	0	1	1	0	0	0	2	0	0	1	3	2	0	2	1	0	0	0	1	0	0	10	Tr	SG1	TrA	7	11	10
200	SG1_TrA18	1	2	0	2	0	1	2	1	0	3	1	0	0	2	1	3	2	1	0	0	0	0	1	0	0	0	3	2	2	2	0	1	0	0	0	0	0	10	Tr	SG1	TrA	12	10	10
201	SG1_TrA19	1	2	3	3	0	1	0	0	0	0	1	0	0	2	3	3	0	1	1	0	0	0	1	0	0	0	3	3	0	2	1	1	0	1	1	0	0	10	Tr	SG1	TrA	10	11	12
202	SG1_TrA20	1	2	3	2	0	0	0	0	1	0	0	0	0	3	3	2	0	0	0	0	1	0	1	0	0	2	3	2	0	1	0	0	0	0	0	0	0	10	Tr	SG1	TrA	8	10	8
203	SG1_TrA21	0	NA	NA	NA	NA	NA	NA	NA	NA	NA	NA	NA	NA	2	2	2	0	2	0	1	0	0	2	1	0	3	3	2	0	1	0	1	0	0	2	0	0	10	Tr	SG1	TrA	0	12	12
204	SG1_TrA22	0	NA	NA	NA	NA	NA	NA	NA	NA	NA	NA	NA	NA	3	3	3	0	2	1	1	0	0	0	2	0	2	3	3	0	0	0	1	0	1	0	0	0	10	Tr	SG1	TrA	0	15	10
205	SG1_TrA23	1	2	0	1	0	2	0	0	0	0	1	0	0	1	1	1	2	2	0	0	0	0	0	0	0	0	2	1	2	3	3	0	0	0	1	0	0	10	Tr	SG1	TrA	6	7	12
206	SG1_TrA24	1	3	3	3	0	1	1	1	0	0	0	1	0	3	3	3	0	2	1	1	1	0	0	0	0	1	3	3	0	1	1	1	0	1	1	0	0	10	Tr	SG1	TrA	13	14	12
207	SG1_TrA25	1	3	2	1	0	1	0	2	0	2	1	0	0	3	2	1	0	1	0	1	0	3	0	0	0	1	3	3	0	2	0	0	0	1	1	0	1	10	Tr	SG1	TrA	12	11	12
208	SG1_TrA26	1	0	3	2	0	0	0	1	0	0	0	0	0	3	2	1	0	0	0	2	0	0	0	1	0	3	3	2	0	0	0	2	0	0	0	0	0	10	Tr	SG1	TrA	6	9	10
209	SG1_TrA27	1	3	2	2	0	3	0	1	0	0	1	0	0	3	2	2	0	1	0	2	0	1	0	1	0	3	3	3	0	1	0	0	1	0	0	1	0	10	Tr	SG1	TrA	12	12	12
210	SG1_TrA28	0	NA	NA	NA	NA	NA	NA	NA	NA	NA	NA	NA	NA	1	3	0	1	1	0	0	0	0	0	0	0	2	3	3	0	0	1	1	0	0	1	1	0	10	Tr	SG1	TrA	0	6	12
211	SG1_TrA29	1	3	1	1	0	1	0	0	0	0	0	0	0	1	1	2	0	1	0	0	0	0	0	0	0	0	1	1	0	1	0	0	0	0	0	0	0	10	Tr	SG1	TrA	6	5	3
212	SG1_TrA30	1	2	2	3	0	0	1	0	1	0	0	0	0	2	2	3	2	2	1	1	1	1	1	0	0	2	2	3	0	2	1	2	0	0	0	0	0	10	Tr	SG1	TrA	9	16	12
213	SG1_WVS01	1	2	3	2	0	0	0	2	1	1	1	1	0	3	2	2	0	1	0	1	2	1	1	2	0	3	2	2	0	2	1	0	2	2	0	2	0	10	Tr	SG1	WVS	13	15	16
214	SG1_WVS02	1	3	3	1	0	3	0	0	0	0	2	0	0	2	2	1	0	3	0	0	0	1	2	0	0	3	2	1	1	3	2	0	0	1	1	0	0	10	Tr	SG1	WVS	12	11	14
215	SG1_WVS03	1	3	3	2	0	1	1	2	0	0	1	0	0	4	3	3	2	2	2	2	2	5	1	2	2	4	3	3	2	3	2	1	1	4	1	0	2	10	Tr	SG1	WVS	13	30	26
216	SG1_WVS04	1	1	2	2	0	1	0	0	0	0	0	0	1	1	3	3	0	1	0	1	0	0	1	0	3	3	3	1	0	1	1	0	1	0	0	3	4	10	Tr	SG1	WVS	7	13	17
217	SG1_WVS05	0	NA	NA	NA	NA	NA	NA	NA	NA	NA	NA	NA	NA	NA	NA	NA	NA	NA	NA	NA	NA	NA	NA	NA	NA	4	3	1	2	1	1	1	2	0	1	0	0	10	Tr	SG1	WVS	0	0	16
218	SG1_WVS06	1	1	2	1	0	1	0	0	0	0	0	0	0	3	2	1	0	1	0	0	0	0	0	0	0	1	2	0	0	1	0	0	0	0	1	1	2	10	Tr	SG1	WVS	5	7	8
219	SG1_WVS07	0	2	3	0	0	1	0	0	0	0	0	0	0	2	2	0	0	1	1	1	2	1	0	2	0	NA	NA	NA	NA	NA	NA	NA	NA	NA	NA	NA	NA	10	Tr	SG1	WVS	6	12	0
220	SG1_WVS08	1	4	3	3	2	2	0	2	0	0	2	1	2	3	3	3	2	2	4	2	0	3	1	2	4	4	3	3	2	2	4	2	1	5	1	1	4	10	Tr	SG1	WVS	21	29	32
221	SG1_WVS09	1	3	3	1	0	2	0	2	0	0	1	0	0	3	2	1	2	1	1	2	0	0	1	0	0	4	3	1	2	2	1	0	1	1	1	0	1	10	Tr	SG1	WVS	12	13	17
222	SG1_WVS10	1	3	3	0	0	2	0	0	0	0	0	1	0	3	3	1	2	1	0	0	0	0	1	1	0	3	2	2	2	3	0	2	0	4	1	1	2	10	Tr	SG1	WVS	9	12	22
223	SG1_WVS11	1	1	2	2	0	1	0	0	0	0	0	1	0	2	3	1	0	1	0	0	0	0	0	2	0	2	3	2	0	1	1	0	0	0	0	1	0	10	Tr	SG1	WVS	7	9	10
224	SG1_WVS12	1	1	2	2	0	2	0	1	0	0	0	1	0	0	2	3	0	1	0	0	0	0	1	0	0	3	3	2	0	0	0	0	0	0	0	0	2	10	Tr	SG1	WVS	9	7	10
225	SG1_WVS13	1	3	3	2	2	1	0	1	1	0	0	1	0	4	3	3	2	0	1	0	1	2	1	0	0	4	3	3	2	2	4	1	1	0	1	0	3	10	Tr	SG1	WVS	14	17	24
226	SG1_WVS14	0	NA	NA	NA	NA	NA	NA	NA	NA	NA	NA	NA	NA	NA	NA	NA	NA	NA	NA	NA	NA	NA	NA	NA	NA	NA	NA	NA	NA	NA	NA	NA	NA	NA	NA	NA	NA	10	Tr	SG1	WVS	0	0	0
227	SG1_WVS15	1	3	2	1	0	1	1	0	1	0	2	0	0	2	1	2	0	1	1	0	1	0	1	1	0	3	2	2	0	2	1	0	0	1	0	0	0	10	Tr	SG1	WVS	11	10	11
228	SG1_WVS16	1	3	3	3	2	1	1	2	0	0	1	0	0	3	3	3	2	2	1	2	0	0	0	0	0	3	3	3	2	2	2	1	2	1	2	2	3	10	Tr	SG1	WVS	16	16	26
229	SG1_WVS17	0	NA	NA	NA	NA	NA	NA	NA	NA	NA	NA	NA	NA	NA	NA	NA	NA	NA	NA	NA	NA	NA	NA	NA	NA	NA	NA	NA	NA	NA	NA	NA	NA	NA	NA	NA	NA	10	Tr	SG1	WVS	0	0	0
230	SG1_WVS18	1	2	3	3	0	2	0	0	0	1	0	0	0	1	3	3	0	1	0	2	0	0	0	1	0	3	3	1	2	1	0	1	0	0	0	1	0	10	Tr	SG1	WVS	11	11	12
231	SG1_WVS19	1	3	3	0	2	2	0	0	0	0	1	1	0	0	3	0	0	1	1	0	0	0	1	2	0	2	3	2	2	1	3	0	0	1	1	3	0	10	Tr	SG1	WVS	12	8	18
232	SG1_WVS20	1	3	3	3	2	2	0	2	1	0	1	2	2	4	3	3	2	2	4	2	1	2	1	2	3	4	3	3	2	2	4	2	1	3	1	2	4	10	Tr	SG1	WVS	21	29	31
233	SG1_WVS21	0	3	3	1	0	1	0	0	0	0	2	0	0	NA	NA	NA	NA	NA	NA	NA	NA	NA	NA	NA	NA	3	3	0	0	1	1	1	0	0	1	0	0	10	Tr	SG1	WVS	10	0	10
234	SG1_WVS22	1	1	2	0	0	1	1	2	0	0	1	0	0	1	2	1	0	1	1	0	0	0	0	0	0	2	2	1	0	1	2	0	1	2	1	0	0	10	Tr	SG1	WVS	8	6	12
235	SG1_WVS23	1	1	3	1	0	2	0	1	0	0	1	0	1	1	3	3	2	2	0	1	2	2	1	0	2	3	3	2	2	3	1	1	2	4	1	0	1	10	Tr	SG1	WVS	10	19	23
236	SG1_WVS24	1	2	2	1	2	1	0	1	0	0	0	1	0	4	2	2	2	2	1	1	0	1	0	1	0	4	3	3	2	2	3	1	1	3	1	0	0	10	Tr	SG1	WVS	10	16	23
237	SG1_WVS25	0	3	2	1	0	2	0	2	0	1	1	1	1	NA	NA	NA	NA	NA	NA	NA	NA	NA	NA	NA	NA	4	3	3	2	0	0	0	2	1	1	1	0	10	Tr	SG1	WVS	14	0	17
238	SG1_WVS26	1	1	3	2	2	2	0	1	0	0	0	0	0	2	3	1	2	2	3	2	0	0	1	0	0	2	3	1	2	3	2	2	1	3	1	0	0	10	Tr	SG1	WVS	11	16	20
239	SG1_WVS27	1	3	2	1	0	2	1	1	0	0	0	0	0	1	3	2	0	2	0	0	0	0	1	0	0	4	3	3	0	1	0	0	1	0	1	2	0	10	Tr	SG1	WVS	10	9	15
240	SG1_WVS28	1	3	3	1	0	0	2	2	0	0	1	4	2	1	3	1	2	1	1	2	0	0	1	1	2	4	3	3	2	1	4	2	2	0	1	2	3	10	Tr	SG1	WVS	18	15	27
241	SG1_WVS29	1	0	2	1	0	1	1	0	0	0	1	0	0	2	2	1	2	2	0	2	0	0	1	1	0	4	3	2	2	2	1	0	0	0	0	0	0	10	Tr	SG1	WVS	6	13	14
242	SG1_WVS30	0	NA	NA	NA	NA	NA	NA	NA	NA	NA	NA	NA	NA	NA	NA	NA	NA	NA	NA	NA	NA	NA	NA	NA	NA	NA	NA	NA	NA	NA	NA	NA	NA	NA	NA	NA	NA	10	Tr	SG1	WVS	0	0	0
243	SG2_CaS02	1	3	3	2	2	2	0	1	1	1	0	2	0	2	3	2	2	2	0	1	0	1	1	2	0	4	3	3	0	1	3	1	0	1	1	0	1	11	Tr	SG2	CaS	17	16	18
244	SG2_CaS03	0	NA	NA	NA	NA	NA	NA	NA	NA	NA	NA	NA	NA	NA	NA	NA	NA	NA	NA	NA	NA	NA	NA	NA	NA	NA	NA	NA	NA	NA	NA	NA	NA	NA	NA	NA	NA	11	Tr	SG2	CaS	0	0	0
245	SG2_CaS04	0	3	1	1	0	0	0	0	0	0	1	0	0	NA	NA	NA	NA	NA	NA	NA	NA	NA	NA	NA	NA	NA	NA	NA	NA	NA	NA	NA	NA	NA	NA	NA	NA	11	Tr	SG2	CaS	6	0	0
246	SG2_CaS05	1	1	1	1	0	0	1	0	0	0	1	0	0	3	3	1	2	1	0	0	2	0	0	2	0	4	3	2	2	2	4	1	1	1	2	1	0	11	Tr	SG2	CaS	5	14	23
247	SG2_CaS06	1	3	1	1	0	0	0	0	0	0	1	0	0	3	3	3	0	3	0	0	2	2	1	1	2	4	3	3	2	3	4	1	0	6	0	1	1	11	Tr	SG2	CaS	6	20	28
248	SG2_CaS07	1	3	1	1	2	1	1	0	0	0	1	0	0	0	2	2	0	2	0	0	0	1	1	0	0	3	3	3	2	3	1	0	0	0	1	0	0	11	Tr	SG2	CaS	10	8	16
249	SG2_CaS08	1	1	2	2	2	1	0	1	0	1	1	0	0	2	3	3	2	1	0	0	1	0	1	1	0	3	3	3	2	1	2	1	0	0	2	0	0	11	Tr	SG2	CaS	11	14	17
250	SG2_CaS10	1	1	2	3	0	1	0	0	0	0	1	1	0	0	3	3	0	1	1	0	2	1	2	3	0	3	3	3	0	1	2	1	0	1	0	0	0	11	Tr	SG2	CaS	9	16	14
251	SG2_CaS11	1	3	2	3	0	1	0	0	1	0	0	0	0	1	2	3	0	1	1	0	0	1	0	1	0	3	3	3	0	2	3	0	2	1	0	0	0	11	Tr	SG2	CaS	10	10	17
252	SG2_CaS15	0	2	3	1	0	0	0	1	0	0	1	1	0	NA	NA	NA	NA	NA	NA	NA	NA	NA	NA	NA	NA	4	2	1	0	1	2	0	0	0	0	0	0	11	Tr	SG2	CaS	9	0	10
253	SG2_CaS17	1	0	2	1	0	0	0	0	0	0	1	0	0	2	2	1	0	2	0	0	0	0	0	0	0	3	3	2	2	2	4	1	0	0	2	0	0	11	Tr	SG2	CaS	4	7	19
254	SG2_CaS18	1	1	3	1	0	0	0	1	0	0	1	0	0	2	3	3	2	0	1	1	2	1	1	3	1	4	3	3	2	2	3	2	0	0	2	1	1	11	Tr	SG2	CaS	7	20	23
255	SG2_CaS19	1	1	2	1	0	1	0	0	0	0	0	0	0	1	2	0	2	2	0	0	0	1	1	2	0	4	3	3	2	2	4	1	1	4	1	3	0	11	Tr	SG2	CaS	5	11	28
256	SG2_CaS21	0	1	1	1	0	0	0	1	0	0	0	0	0	NA	NA	NA	NA	NA	NA	NA	NA	NA	NA	NA	NA	0	0	2	1	1	1	0	0	0	0	0	0	11	Tr	SG2	CaS	4	0	5
257	SG2_CaS22	1	1	1	3	0	0	1	0	0	1	0	2	0	1	1	3	0	1	0	0	0	1	1	1	0	2	1	1	2	2	0	1	1	1	0	0	0	11	Tr	SG2	CaS	9	9	11
258	SG2_CaS24	1	1	3	1	0	0	0	0	0	0	0	0	0	4	3	1	0	0	0	1	0	0	0	0	0	3	3	3	0	1	2	0	0	0	0	0	0	11	Tr	SG2	CaS	5	9	12
259	SG2_CaS25	0	NA	NA	NA	NA	NA	NA	NA	NA	NA	NA	NA	NA	NA	NA	NA	NA	NA	NA	NA	NA	NA	NA	NA	NA	NA	NA	NA	NA	NA	NA	NA	NA	NA	NA	NA	NA	11	Tr	SG2	CaS	0	0	0
260	SG2_CaS26	0	NA	NA	NA	NA	NA	NA	NA	NA	NA	NA	NA	NA	NA	NA	NA	NA	NA	NA	NA	NA	NA	NA	NA	NA	NA	NA	NA	NA	NA	NA	NA	NA	NA	NA	NA	NA	11	Tr	SG2	CaS	0	0	0
261	SG2_CaS27	0	NA	NA	NA	NA	NA	NA	NA	NA	NA	NA	NA	NA	NA	NA	NA	NA	NA	NA	NA	NA	NA	NA	NA	NA	NA	NA	NA	NA	NA	NA	NA	NA	NA	NA	NA	NA	11	Tr	SG2	CaS	0	0	0
262	SG2_CaS28	0	NA	NA	NA	NA	NA	NA	NA	NA	NA	NA	NA	NA	NA	NA	NA	NA	NA	NA	NA	NA	NA	NA	NA	NA	NA	NA	NA	NA	NA	NA	NA	NA	NA	NA	NA	NA	11	Tr	SG2	CaS	0	0	0
263	SG2_CaS29	0	NA	NA	NA	NA	NA	NA	NA	NA	NA	NA	NA	NA	NA	NA	NA	NA	NA	NA	NA	NA	NA	NA	NA	NA	NA	NA	NA	NA	NA	NA	NA	NA	NA	NA	NA	NA	11	Tr	SG2	CaS	0	0	0
264	SG2_CaS30	0	NA	NA	NA	NA	NA	NA	NA	NA	NA	NA	NA	NA	NA	NA	NA	NA	NA	NA	NA	NA	NA	NA	NA	NA	NA	NA	NA	NA	NA	NA	NA	NA	NA	NA	NA	NA	11	Tr	SG2	CaS	0	0	0
265	SG2_StS01	1	4	3	3	0	1	0	2	0	0	1	0	0	4	3	3	2	2	3	2	1	0	1	0	0	4	3	3	2	3	4	2	2	0	2	1	3	10	Tr	SG2	StS	14	21	29
266	SG2_StS02	1	0	3	1	0	0	0	0	0	0	0	0	0	0	3	2	2	0	0	1	0	0	0	0	0	3	3	3	2	1	3	0	0	1	1	0	0	10	Tr	SG2	StS	4	8	17
267	SG2_StS03	1	3	3	1	0	0	0	0	0	0	1	0	0	1	3	3	2	1	2	0	0	0	1	1	0	3	2	3	0	2	2	2	1	0	1	3	1	10	Tr	SG2	StS	8	14	20
268	SG2_StS04	0	NA	NA	NA	NA	NA	NA	NA	NA	NA	NA	NA	NA	1	2	2	0	0	0	0	0	1	0	0	0	2	2	3	0	2	0	0	0	1	1	0	4	10	Tr	SG2	StS	0	6	15
269	SG2_StS05	1	1	3	3	0	1	2	0	0	0	0	1	0	0	3	0	0	1	0	0	0	0	0	1	0	3	3	2	0	2	3	0	0	1	2	1	0	10	Tr	SG2	StS	11	5	17
270	SG2_StS06	1	2	3	3	0	1	0	2	0	0	0	0	0	1	3	3	2	1	0	1	1	1	0	0	0	2	3	3	2	2	3	1	2	6	1	1	3	10	Tr	SG2	StS	11	13	29
271	SG2_StS07	0	0	2	3	0	1	0	0	0	0	0	0	0	3	1	3	0	1	1	0	0	0	0	0	0	NA	NA	NA	NA	NA	NA	NA	NA	NA	NA	NA	NA	10	Tr	SG2	StS	6	9	0
272	SG2_StS08	0	0	2	0	0	0	0	1	0	0	0	0	0	NA	NA	NA	NA	NA	NA	NA	NA	NA	NA	NA	NA	NA	NA	NA	NA	NA	NA	NA	NA	NA	NA	NA	NA	10	Tr	SG2	StS	3	0	0
273	SG2_StS09	0	NA	NA	NA	NA	NA	NA	NA	NA	NA	NA	NA	NA	0	3	3	0	0	1	0	0	0	1	2	0	1	3	2	1	2	3	0	1	3	1	0	0	10	Tr	SG2	StS	0	10	17
274	SG2_StS10	1	3	3	3	0	0	2	1	0	0	0	0	0	3	3	3	2	1	1	1	2	1	0	0	0	3	3	3	2	2	1	1	2	3	1	0	4	10	Tr	SG2	StS	12	17	25
275	SG2_StS11	1	1	2	3	0	2	1	0	0	1	1	0	0	3	3	3	0	1	1	0	0	1	1	1	0	3	3	3	1	2	3	0	0	2	2	1	3	10	Tr	SG2	StS	11	14	23
276	SG2_StS12	1	3	2	1	0	0	0	0	0	0	0	0	0	3	3	1	0	0	1	0	0	1	0	0	0	1	2	2	0	1	0	0	0	0	1	0	0	10	Tr	SG2	StS	6	9	7
277	SG2_StS13	1	2	3	3	0	1	0	1	0	0	2	0	0	1	2	1	0	1	0	2	0	1	2	0	1	3	2	3	0	2	1	2	0	1	1	0	0	10	Tr	SG2	StS	12	11	15
278	SG2_StS14	1	0	2	1	0	1	0	1	0	0	1	0	0	0	1	2	0	0	0	0	0	0	0	0	0	2	1	1	0	0	0	0	0	1	0	1	0	10	Tr	SG2	StS	6	3	6
279	SG2_StS15	1	0	3	2	0	1	2	0	0	0	0	0	0	1	3	3	0	2	1	1	0	0	0	1	0	1	3	2	0	2	2	1	0	0	1	2	1	10	Tr	SG2	StS	8	12	15
280	SG2_StS16	1	0	3	2	0	1	0	1	0	0	0	0	0	0	2	1	0	0	0	0	0	0	0	0	0	1	3	2	0	1	0	1	0	0	1	0	0	10	Tr	SG2	StS	7	3	9
281	SG2_StS17	1	3	3	2	0	0	0	0	1	0	0	0	0	0	3	3	0	0	0	1	0	0	0	1	0	3	2	2	0	1	2	1	0	1	1	0	1	10	Tr	SG2	StS	9	8	14
282	SG2_StS18	0	1	2	2	0	0	0	0	0	0	0	0	0	1	3	3	0	0	0	0	0	0	0	0	0	NA	NA	NA	NA	NA	NA	NA	NA	NA	NA	NA	NA	10	Tr	SG2	StS	5	7	0
283	SG2_StS19	1	2	2	3	0	0	0	0	1	2	0	0	0	1	2	1	0	0	1	1	0	0	0	0	0	1	2	2	1	1	0	0	2	0	1	1	3	10	Tr	SG2	StS	10	6	14
284	SG2_StS20	1	0	2	1	0	1	0	0	0	0	1	0	0	4	2	3	0	1	0	1	0	1	0	1	1	4	2	2	0	2	0	1	1	4	0	0	0	10	Tr	SG2	StS	5	14	16
285	SG2_StS21	1	0	2	1	0	0	1	2	0	0	0	2	0	0	2	2	0	0	2	1	0	0	0	1	0	3	2	3	0	1	4	0	0	0	1	2	1	10	Tr	SG2	StS	8	8	17
286	SG2_StS22	1	1	3	3	0	2	1	1	0	0	1	0	0	1	3	3	0	1	1	2	0	1	1	0	1	3	3	1	0	3	2	2	1	4	1	1	0	10	Tr	SG2	StS	12	14	21
287	SG2_StS23	1	1	3	1	0	0	0	0	0	0	0	0	0	0	3	2	2	1	2	1	0	0	0	0	0	0	3	2	1	2	2	0	0	1	1	0	0	10	Tr	SG2	StS	5	11	12
288	SG2_StS24	1	2	3	3	0	1	0	0	0	0	0	0	0	1	2	3	0	1	0	1	0	0	1	0	0	2	3	3	0	1	3	0	0	0	1	2	0	10	Tr	SG2	StS	9	9	15
289	SG2_StS25	0	1	3	3	0	2	1	0	0	0	1	0	0	4	3	3	2	1	1	2	1	0	0	0	0	NA	NA	NA	NA	NA	NA	NA	NA	NA	NA	NA	NA	10	Tr	SG2	StS	11	17	0
290	SG2_StS26	0	0	3	3	0	0	0	0	0	0	0	0	0	NA	NA	NA	NA	NA	NA	NA	NA	NA	NA	NA	NA	1	3	1	1	2	0	0	2	0	2	0	0	10	Tr	SG2	StS	6	0	12
291	SG2_StS27	1	0	3	3	0	0	0	1	0	0	0	0	0	0	2	1	0	1	1	0	0	0	1	0	0	3	3	1	0	2	3	0	0	1	1	0	3	10	Tr	SG2	StS	7	6	17
292	SG2_StS28	0	NA	NA	NA	NA	NA	NA	NA	NA	NA	NA	NA	NA	NA	NA	NA	NA	NA	NA	NA	NA	NA	NA	NA	NA	NA	NA	NA	NA	NA	NA	NA	NA	NA	NA	NA	NA	10	Tr	SG2	StS	0	0	0
293	SG2_StS29	0	NA	NA	NA	NA	NA	NA	NA	NA	NA	NA	NA	NA	NA	NA	NA	NA	NA	NA	NA	NA	NA	NA	NA	NA	NA	NA	NA	NA	NA	NA	NA	NA	NA	NA	NA	NA	10	Tr	SG2	StS	0	0	0
294	SG2_StS30	0	NA	NA	NA	NA	NA	NA	NA	NA	NA	NA	NA	NA	NA	NA	NA	NA	NA	NA	NA	NA	NA	NA	NA	NA	NA	NA	NA	NA	NA	NA	NA	NA	NA	NA	NA	NA	10	Tr	SG2	StS	0	0	0
295	SG2_TrA01	0	3	2	2	0	1	1	2	0	2	0	1	0	NA	NA	NA	NA	NA	NA	NA	NA	NA	NA	NA	NA	3	3	3	2	2	3	1	0	1	1	1	1	10	Tr	SG2	TrA	14	0	21
296	SG2_TrA02	0	0	0	0	0	0	0	0	0	0	0	0	0	NA	NA	NA	NA	NA	NA	NA	NA	NA	NA	NA	NA	3	3	3	2	2	2	0	2	3	1	0	2	10	Tr	SG2	TrA	0	0	23
297	SG2_TrA03	0	2	3	3	0	1	0	2	0	0	0	1	0	NA	NA	NA	NA	NA	NA	NA	NA	NA	NA	NA	NA	3	2	3	1	2	3	0	0	0	1	2	1	10	Tr	SG2	TrA	12	0	18
298	SG2_TrA04	0	1	3	2	0	1	0	1	0	0	1	0	0	NA	NA	NA	NA	NA	NA	NA	NA	NA	NA	NA	NA	2	3	3	0	1	1	1	0	0	0	0	1	10	Tr	SG2	TrA	9	0	12
299	SG2_TrA05	0	3	2	3	2	2	3	2	1	1	2	2	0	NA	NA	NA	NA	NA	NA	NA	NA	NA	NA	NA	NA	3	3	3	2	2	4	0	2	1	1	0	0	10	Tr	SG2	TrA	23	0	21
300	SG2_TrA06	0	3	2	1	0	0	1	0	1	0	1	1	0	NA	NA	NA	NA	NA	NA	NA	NA	NA	NA	NA	NA	3	3	3	0	1	1	1	2	2	2	1	2	10	Tr	SG2	TrA	10	0	21
301	SG2_TrA07	0	2	3	0	0	0	0	0	0	0	1	0	0	NA	NA	NA	NA	NA	NA	NA	NA	NA	NA	NA	NA	1	3	2	2	0	1	0	2	1	2	0	0	10	Tr	SG2	TrA	6	0	14
302	SG2_TrA08	0	1	3	3	0	2	0	1	0	0	0	0	0	NA	NA	NA	NA	NA	NA	NA	NA	NA	NA	NA	NA	3	3	3	2	2	0	0	0	1	1	0	0	10	Tr	SG2	TrA	10	0	15
303	SG2_TrA09	0	2	1	3	0	1	0	0	0	0	0	0	0	NA	NA	NA	NA	NA	NA	NA	NA	NA	NA	NA	NA	0	0	0	0	0	0	0	0	0	0	0	0	10	Tr	SG2	TrA	7	0	0
304	SG2_TrA10	0	0	0	0	0	0	0	0	0	0	0	0	0	NA	NA	NA	NA	NA	NA	NA	NA	NA	NA	NA	NA	3	3	2	0	0	0	0	1	0	1	0	0	10	Tr	SG2	TrA	0	0	10
305	SG2_TrA11	0	1	3	2	0	1	0	0	0	0	0	0	0	NA	NA	NA	NA	NA	NA	NA	NA	NA	NA	NA	NA	0	3	3	2	1	0	0	0	2	1	0	1	10	Tr	SG2	TrA	7	0	13
306	SG2_TrA12	0	0	0	0	0	0	0	0	0	0	0	0	0	NA	NA	NA	NA	NA	NA	NA	NA	NA	NA	NA	NA	0	0	0	0	0	0	0	0	0	0	0	0	10	Tr	SG2	TrA	0	0	0
307	SG2_TrA13	0	1	3	1	0	1	0	1	0	0	1	0	0	NA	NA	NA	NA	NA	NA	NA	NA	NA	NA	NA	NA	3	3	3	1	3	0	1	1	1	1	0	0	10	Tr	SG2	TrA	8	0	17
308	SG2_TrA14	0	2	2	2	0	0	0	0	0	1	0	0	0	NA	NA	NA	NA	NA	NA	NA	NA	NA	NA	NA	NA	3	0	0	0	0	0	0	0	0	0	0	0	10	Tr	SG2	TrA	7	0	3
309	SG2_TrA15	0	1	2	2	2	1	0	2	1	0	1	0	0	NA	NA	NA	NA	NA	NA	NA	NA	NA	NA	NA	NA	3	2	2	2	1	1	2	2	2	1	0	2	10	Tr	SG2	TrA	12	0	20
310	SG2_TrA16	0	1	2	1	0	0	0	0	1	0	0	1	0	NA	NA	NA	NA	NA	NA	NA	NA	NA	NA	NA	NA	3	3	3	0	1	1	1	2	0	1	0	1	10	Tr	SG2	TrA	6	0	16
311	SG2_TrA17	0	1	2	3	0	0	0	2	0	0	1	0	0	NA	NA	NA	NA	NA	NA	NA	NA	NA	NA	NA	NA	3	3	3	1	0	0	1	1	1	0	0	0	10	Tr	SG2	TrA	9	0	13
312	SG2_TrA18	0	3	3	3	0	0	1	1	0	0	1	0	0	NA	NA	NA	NA	NA	NA	NA	NA	NA	NA	NA	NA	4	3	3	2	1	0	2	1	2	0	0	0	10	Tr	SG2	TrA	12	0	18
313	SG2_TrA19	0	3	3	3	0	0	0	2	0	0	0	0	0	NA	NA	NA	NA	NA	NA	NA	NA	NA	NA	NA	NA	3	3	3	2	1	2	2	1	2	1	0	1	10	Tr	SG2	TrA	11	0	21
314	SG2_TrA20	0	1	2	2	0	0	1	0	0	0	1	1	0	NA	NA	NA	NA	NA	NA	NA	NA	NA	NA	NA	NA	3	3	2	2	2	0	0	0	0	1	2	0	10	Tr	SG2	TrA	8	0	15
315	SG2_TrA21	0	1	2	2	0	0	0	1	0	0	2	1	0	NA	NA	NA	NA	NA	NA	NA	NA	NA	NA	NA	NA	3	3	2	0	0	0	1	0	0	1	1	0	10	Tr	SG2	TrA	9	0	11
316	SG2_TrA22	0	2	2	3	1	1	0	1	0	0	0	0	0	NA	NA	NA	NA	NA	NA	NA	NA	NA	NA	NA	NA	3	2	2	2	2	4	0	2	0	1	0	0	10	Tr	SG2	TrA	10	0	18
317	SG2_TrA23	0	3	3	3	2	1	0	2	0	0	1	0	0	NA	NA	NA	NA	NA	NA	NA	NA	NA	NA	NA	NA	3	3	2	2	1	2	2	1	1	1	0	0	10	Tr	SG2	TrA	15	0	18
318	SG2_TrA24	0	0	3	3	0	1	0	0	0	0	1	0	0	NA	NA	NA	NA	NA	NA	NA	NA	NA	NA	NA	NA	3	3	3	2	3	0	2	1	2	1	0	0	10	Tr	SG2	TrA	8	0	20
319	SG2_TrA25	0	2	3	3	0	1	0	1	0	0	0	2	0	NA	NA	NA	NA	NA	NA	NA	NA	NA	NA	NA	NA	4	3	3	2	2	3	1	2	3	1	0	0	10	Tr	SG2	TrA	12	0	24
320	SG2_TrA26	0	0	0	0	0	0	0	0	0	0	0	0	0	NA	NA	NA	NA	NA	NA	NA	NA	NA	NA	NA	NA	0	0	0	0	0	0	0	0	0	0	0	0	10	Tr	SG2	TrA	0	0	0
321	SG2_TrA27	0	2	2	3	0	1	1	0	0	1	1	0	0	NA	NA	NA	NA	NA	NA	NA	NA	NA	NA	NA	NA	1	3	2	0	0	1	0	2	1	1	0	2	10	Tr	SG2	TrA	11	0	13
322	SG2_TrA28	0	3	3	2	0	0	0	1	0	0	0	1	0	NA	NA	NA	NA	NA	NA	NA	NA	NA	NA	NA	NA	0	0	0	0	0	0	0	0	0	0	0	0	10	Tr	SG2	TrA	10	0	0
323	SG2_TrA29	0	1	3	1	0	2	0	0	1	0	0	0	0	NA	NA	NA	NA	NA	NA	NA	NA	NA	NA	NA	NA	2	3	1	0	2	1	1	1	3	2	1	0	10	Tr	SG2	TrA	8	0	17
324	SG2_TrA30	0	3	2	3	0	2	1	1	0	0	0	0	0	NA	NA	NA	NA	NA	NA	NA	NA	NA	NA	NA	NA	2	3	3	0	2	1	0	0	0	1	0	0	10	Tr	SG2	TrA	12	0	12
325	SG2_WVS01	1	1	3	1	0	1	1	0	0	0	0	0	0	2	2	2	2	1	1	0	0	0	0	1	0	4	2	1	0	1	2	2	0	1	1	0	0	10	Tr	SG2	WVS	7	11	14
326	SG2_WVS02	1	1	3	1	2	2	1	0	0	1	1	4	0	1	3	1	2	2	3	1	1	0	1	3	2	4	3	3	2	2	3	0	1	3	2	3	1	10	Tr	SG2	WVS	16	20	27
327	SG2_WVS03	0	1	3	2	0	1	1	0	1	0	1	1	0	NA	NA	NA	NA	NA	NA	NA	NA	NA	NA	NA	NA	4	3	3	2	2	3	2	1	0	2	1	3	10	Tr	SG2	WVS	11	0	26
328	SG2_WVS04	0	1	3	2	0	1	0	0	0	0	0	1	0	NA	NA	NA	NA	NA	NA	NA	NA	NA	NA	NA	NA	2	3	2	2	3	0	0	0	0	1	1	0	10	Tr	SG2	WVS	8	0	14
329	SG2_WVS05	1	3	3	3	0	2	3	2	0	0	1	1	0	1	3	3	2	1	3	0	1	0	1	1	1	4	3	3	0	1	3	2	0	3	1	1	1	10	Tr	SG2	WVS	18	17	22
330	SG2_WVS06	1	2	3	3	0	1	1	0	1	0	1	2	0	4	3	3	0	1	0	1	0	1	1	0	0	4	3	2	0	1	3	1	0	0	0	1	0	10	Tr	SG2	WVS	14	14	15
331	SG2_WVS07	1	3	3	3	0	2	2	0	0	1	1	1	0	3	3	3	2	1	3	0	0	0	1	0	0	4	3	2	2	1	3	0	0	3	1	1	1	10	Tr	SG2	WVS	16	16	21
332	SG2_WVS08	0	2	3	3	2	3	2	0	0	0	1	1	0	NA	NA	NA	NA	NA	NA	NA	NA	NA	NA	NA	NA	4	3	3	2	3	3	1	1	1	1	1	1	10	Tr	SG2	WVS	17	0	24
333	SG2_WVS09	1	1	1	1	0	1	0	0	0	1	1	0	0	1	3	2	0	1	0	0	0	0	0	0	0	2	3	3	0	1	3	0	0	1	0	1	0	10	Tr	SG2	WVS	6	7	14
334	SG2_WVS10	1	1	2	1	0	2	0	0	0	1	1	0	0	3	3	3	2	2	3	1	0	0	1	0	0	4	2	1	0	1	3	0	0	0	1	0	0	10	Tr	SG2	WVS	8	18	12
335	SG2_WVS11	1	1	2	3	0	1	0	1	0	0	0	0	0	2	2	1	0	2	0	1	0	0	0	0	0	3	3	2	0	2	0	0	0	0	2	0	0	10	Tr	SG2	WVS	8	8	12
336	SG2_WVS12	1	1	3	3	0	3	0	2	0	1	2	0	0	4	3	3	0	2	3	1	1	0	1	1	1	4	3	3	2	3	4	2	1	4	1	1	1	10	Tr	SG2	WVS	15	20	29
337	SG2_WVS13	1	3	3	2	0	3	2	1	0	1	1	1	0	3	3	3	2	1	3	0	0	0	1	0	0	4	3	2	2	2	2	1	0	2	1	1	0	10	Tr	SG2	WVS	17	16	20
338	SG2_WVS14	0	1	3	2	1	0	2	0	2	0	0	1	0	NA	NA	NA	NA	NA	NA	NA	NA	NA	NA	NA	NA	4	3	3	0	2	3	0	1	1	1	1	3	10	Tr	SG2	WVS	12	0	22
339	SG2_WVS15	1	3	3	2	2	1	0	2	0	1	1	1	1	1	3	3	2	2	3	2	2	0	1	2	1	4	3	3	2	2	3	2	1	0	1	4	4	10	Tr	SG2	WVS	17	22	29
340	SG2_WVS16	1	0	3	1	0	2	0	1	0	1	0	1	0	3	3	3	2	2	3	1	0	0	1	0	0	3	3	0	2	0	0	0	0	1	1	0	0	10	Tr	SG2	WVS	9	18	10
341	SG2_WVS17	1	2	3	3	0	1	0	2	0	0	1	0	0	3	3	3	2	1	2	0	0	0	1	0	0	4	3	3	0	2	2	2	1	1	1	0	0	10	Tr	SG2	WVS	12	15	19
342	SG2_WVS18	1	3	3	3	0	3	0	0	0	0	1	1	0	3	3	3	1	2	3	0	0	0	1	3	2	4	3	2	0	2	4	2	0	1	1	2	0	10	Tr	SG2	WVS	14	21	21
343	SG2_WVS19	1	1	2	0	0	2	1	0	0	0	0	1	0	2	3	2	0	0	0	0	0	0	0	0	0	3	2	2	0	1	0	0	0	0	1	2	0	10	Tr	SG2	WVS	7	7	11
344	SG2_WVS20	1	2	3	2	2	3	3	1	2	0	1	3	1	4	3	3	2	2	4	0	2	5	1	4	2	4	3	3	2	3	4	2	2	4	2	3	3	10	Tr	SG2	WVS	23	32	35
345	SG2_WVS21	1	4	3	2	0	2	3	2	2	0	1	1	2	4	3	3	2	3	3	2	2	0	1	1	3	4	3	3	2	2	3	2	2	4	1	1	4	10	Tr	SG2	WVS	22	27	31
346	SG2_WVS22	1	3	3	2	0	1	1	2	1	0	1	1	1	1	3	3	2	1	2	0	1	2	1	1	1	4	3	3	0	2	3	2	1	3	1	1	1	10	Tr	SG2	WVS	16	18	24
347	SG2_WVS23	1	3	3	2	2	1	0	0	0	0	1	0	0	2	3	2	2	1	0	0	1	0	2	0	0	4	3	2	1	3	4	2	1	3	1	0	0	10	Tr	SG2	WVS	12	13	24
348	SG2_WVS24	1	2	3	3	0	3	2	1	0	0	1	0	0	3	3	3	2	2	3	1	0	0	2	0	3	4	3	3	2	3	4	0	2	1	1	0	2	10	Tr	SG2	WVS	15	22	25
349	SG2_WVS25	1	1	3	1	2	1	3	1	0	0	1	1	1	1	3	3	2	1	3	2	1	1	2	1	1	4	3	3	2	2	4	1	2	3	2	1	2	10	Tr	SG2	WVS	15	21	29
350	SG2_WVS26	1	1	1	2	0	0	0	0	1	0	1	1	0	1	3	2	2	1	1	2	0	0	0	0	0	2	3	2	0	1	3	0	2	1	1	1	0	10	Tr	SG2	WVS	7	12	16
351	SG2_WVS27	0	NA	NA	NA	NA	NA	NA	NA	NA	NA	NA	NA	NA	NA	NA	NA	NA	NA	NA	NA	NA	NA	NA	NA	NA	NA	NA	NA	NA	NA	NA	NA	NA	NA	NA	NA	NA	10	Tr	SG2	WVS	0	0	0
352	SG2_WVS28	1	2	3	2	2	2	0	0	1	0	1	0	0	3	3	3	2	2	2	2	0	0	2	0	0	2	0	0	0	2	2	2	2	1	2	0	0	10	Tr	SG2	WVS	13	19	13
353	SG2_WVS29	1	1	3	2	2	2	1	1	1	1	1	1	2	1	3	3	2	3	3	2	1	1	1	1	1	4	3	3	2	3	4	1	1	3	1	1	4	10	Tr	SG2	WVS	18	22	30
354	SG2_WVS30	0	NA	NA	NA	NA	NA	NA	NA	NA	NA	NA	NA	NA	NA	NA	NA	NA	NA	NA	NA	NA	NA	NA	NA	NA	NA	NA	NA	NA	NA	NA	NA	NA	NA	NA	NA	NA	10	Tr	SG2	WVS	0	0	0
